# Supplementary material for: Causal relationships between serum metabolites and coronary heart disease risk: a mendelian randomization study
Source: Front Genet. 2025 Mar 20;16:1440364. doi: 10.3389/fgene.2025.1440364 (PMC11965349; doi:10.3389/fgene.2025.1440364)
Supplement: Supplementary file 1 [file Table1.xlsx]

## Sheet: Supplementary Table Legends
List	Legends
Supplementary Table S1	The SNPs related to CHD or known CHD risk factors.
Supplementary Table S2	2.1 Results of 486 metabolites under five MR methods/models tests.
	2.2 After removing SNPs related to confounding factors, the results of 26 metabolites(IVW p<0.05) under five MR methods/models tests.
Supplementary Table S3	Horizonal pleiotropy tests by the intercept of MR-Egger regression and MR-PRESSO methods for 15 known metabolites.
Supplementary Table S4	Results from compound name mapping.
Supplementary Table S5	Results from pathway analysis of CHD-related metabolites.
Supplementary Table S6	Results from enrichment analysis of CHD-related metabolites.

## Sheet: Supplementary Table S1
Supplementary Table S1 | The SNPs related to CHD or known CHD risk factors
SNP	PHENOTYPE
rs1711161	Self-reported hypertension
rs715	Self-reported hypertension
rs886125	Drinking behavior
rs4351	Diabetes diagnosed by doctor
rs532098	Diabetes diagnosed by doctor
rs603424	Blood metabolite ratios
rs4870304	Smoking status: current
rs9467703	Smoking status: current
rs10927101	Diabetic retinopathy
rs3780494	Cause of death: ischaemic cardiomyopathy
rs3805895	Cause of death: hypertensive heart disease without heart failure
rs10206899	Diastolic blood pressure
rs13538	Diastolic blood pressure
rs1479614	Diastolic blood pressure
rs6710726	Diastolic blood pressure
rs739744	Diastolic blood pressure
rs17312926	Systolic blood pressure
rs4680	Systolic blood pressure
rs9997562	Systolic blood pressure
rs7937	Number of cigarettes currently smoked daily
rs12937634	Chronic ischaemic heart disease
rs12197879	Vascular or heart problems diagnosed by doctor: high blood pressure
rs2881913	Vascular or heart problems diagnosed by doctor: high blood pressure
rs6783294	Vascular or heart problems diagnosed by doctor: high blood pressure
rs4363506	Coronary atherosclerosis increased number of diseased vessels traffic exposure interaction
rs10241964	Coronary artery disease
rs11085752	Coronary artery disease
rs17293443	Coronary artery disease
rs17630235	Coronary artery disease
rs2108622	Coronary artery disease
rs2504927	Coronary artery disease
rs4244808	Coronary artery disease
rs445925	Coronary artery disease
rs4713396	Coronary artery disease
rs4921914	Coronary artery disease
rs4970834	Coronary artery disease
rs514659	Coronary artery disease
rs602633	Coronary artery disease
rs6511720	Coronary artery disease
rs786272	Coronary artery disease
rs3184504	Hypertension
rs1077834	High density lipoprotein
rs12246131	High density lipoprotein
rs2777788	High density lipoprotein
rs2966079	High density lipoprotein
rs603446	High density lipoprotein
rs9922615	High density lipoprotein
rs10207315	Low density lipoprotein
rs11782386	Low density lipoprotein
rs174541	Low density lipoprotein
rs174548	Low density lipoprotein
rs174602	Low density lipoprotein
rs2073827	Low density lipoprotein
rs2479415	Low density lipoprotein
rs2954021	Low density lipoprotein
rs3736438	Low density lipoprotein
rs412334	Low density lipoprotein
rs6029632	Low density lipoprotein
rs8192870	Low density lipoprotein
rs10811658	Type II diabetes
rs1260326	Type II diabetes

## Sheet: Supplementary Table S2
Supplementary Table S2.1 | Results of 486 metabolites under five MR methods/models tests.									Supplementary Table S2.2 | After removing SNPs related to confounding factors, the results of 26 metabolites(IVW p<0.05) under five MR methods/models tests are as follows.
Metabolite	ID	Method	nSNP	Beta	SE	OR (95%CI)	P		Metabolite	ID	Method	nSNP	Bete	SE	OR (95%CI)	P
glutamine	M00053	Inverse variance weighted	8	0.459832	0.605287	1.58 (0.48- 5.19)	0.447438		arachidonate (20:4n6)	M01110	MR Egger	24	0.778153	0.42056	2.18 (0.95-4.97)	0.0777499
	M00053	Weighted median	8	0.223958	0.624809	1.25 (0.37- 4.26)	0.720013			M01110	Weighted median	24	0.586359	0.243854	1.80 (1.11-2.90)	0.0161926
	M00053	MR Egger	8	0.847931	1.18453	2.33 (0.23-23.80)	0.500989			M01110	Inverse variance weighted	24	0.446014	0.183345	1.56 (1.09-2.24)	0.0149886
	M00053	Simple mode	8	0.420478	0.893554	1.52 (0.26- 8.77)	0.652259			M01110	Simple mode	24	0.833003	0.480153	2.30 (0.90-5.89)	0.0961473
	M00053	Weighted mode	8	0.0769282	0.717525	1.08 (0.26- 4.41)	0.917628			M01110	Weighted mode	24	0.819651	0.432582	2.27 (0.97-5.30)	0.0707603
tryptophan	M00054	Inverse variance weighted	197	-0.292875	0.145514	0.75 (0.56-0.99)	0.0441464		deoxycholate	M01114	MR Egger	15	0.111776	0.131232	1.12 (0.86-1.45)	0.409776
	M00054	Weighted median	197	-0.483483	0.211299	0.62 (0.41-0.93)	0.0221289			M01114	Weighted median	15	0.136538	0.0762637	1.15 (0.99-1.33)	0.073399
	M00054	MR Egger	197	-0.720851	0.492341	0.49 (0.19-1.28)	0.144769			M01114	Inverse variance weighted	15	0.178239	0.0603841	1.20 (1.06-1.35)	0.00315971
	M00054	Simple mode	197	-1.12487	0.702734	0.32 (0.08-1.29)	0.111054			M01114	Simple mode	15	0.147154	0.130966	1.16 (0.90-1.50)	0.280078
	M00054	Weighted mode	197	-1.05747	0.659198	0.35 (0.10-1.26)	0.110285			M01114	Weighted mode	15	0.152242	0.118385	1.16 (0.92-1.47)	0.219307
histidine	M00059	Inverse variance weighted	7	-0.132643	0.626977	0.88 (0.26-2.99)	0.832451		inosine	M01123	MR Egger	13	-0.0460895	0.0546441	0.95 (0.86-1.06)	0.416941
	M00059	Weighted median	7	-0.793848	0.677141	0.45 (0.12-1.70)	0.241056			M01123	Weighted median	13	-0.0805509	0.0494827	0.92 (0.84-1.02)	0.103555
	M00059	MR Egger	7	-1.08811	1.03482	0.34 (0.04-2.56)	0.341174			M01123	Inverse variance weighted	13	-0.0706332	0.033518	0.93 (0.87-1.00)	0.0350895
	M00059	Simple mode	7	-0.619923	1.19925	0.54 (0.05-5.64)	0.623703			M01123	Simple mode	13	-0.0821254	0.0802403	0.92 (0.79-1.08)	0.326266
	M00059	Weighted mode	7	-0.965037	0.829666	0.38 (0.07-1.94)	0.288927			M01123	Weighted mode	13	-0.0780898	0.0500824	0.92 (0.84-1.02)	0.144914
leucine	M00060	Inverse variance weighted	211	-0.149324	0.160208	0.86 (0.63-1.18)	0.351305		citrate	M01564	MR Egger	48	0.678872	0.381628	1.97 (0.93-4.17)	0.0818669
	M00060	Weighted median	211	-0.385498	0.242935	0.68 (0.42-1.09)	0.11255			M01564	Weighted median	48	0.241498	0.204004	1.27 (0.85-1.90)	0.236496
	M00060	MR Egger	211	-0.316322	0.491473	0.73 (0.28-1.91)	0.520527			M01564	Inverse variance weighted	48	0.288753	0.145631	1.33 (1.00-1.78)	0.0473928
	M00060	Simple mode	211	-0.84424	0.707353	0.43 (0.11-1.72)	0.234012			M01564	Simple mode	48	0.30705	0.433078	1.36 (0.58-3.18)	0.481829
	M00060	Weighted mode	211	-0.539759	0.377157	0.58 (0.28-1.22)	0.153881			M01564	Weighted mode	48	0.30705	0.347136	1.36 (0.69-2.68)	0.380915
cholesterol	M00063	Inverse variance weighted	45	1.04679	0.358468	2.85 (1.41- 5.75)	0.00349844		acetylphosphate	M15488	MR Egger	17	1.09337	1.10584	2.98 (0.34-26.07)	0.338481
	M00063	Weighted median	45	0.0819413	0.280711	1.09 (0.63- 1.88)	0.770358			M15488	Weighted median	17	0.383648	0.443937	1.47 (0.61-3.50)	0.387481
	M00063	MR Egger	45	0.62447	0.904289	1.87 (0.32-10.99)	0.49355			M15488	Inverse variance weighted	17	0.779698	0.320586	2.18 (1.16-4.09)	0.0150113
	M00063	Simple mode	45	-0.196911	0.451257	0.82 (0.34- 1.99)	0.664708			M15488	Simple mode	17	-0.0226538	0.812104	0.98 (0.20-4.80)	0.978091
	M00063	Weighted mode	45	-0.133646	0.332195	0.87 (0.46- 1.68)	0.689401			M15488	Weighted mode	17	0.176247	0.707989	1.19 (0.30-4.78)	0.806574
phenylalanine	M00064	Inverse variance weighted	6	0.262238	0.54349	1.30 (0.45-3.77)	0.629445		carnitine	M15500	MR Egger	221	0.175236	0.306462	1.19 (0.65-2.17)	0.568042
	M00064	Weighted median	6	0.344462	0.724004	1.41 (0.34-5.83)	0.634235			M15500	Weighted median	221	0.319601	0.220651	1.38 (0.89-2.12)	0.147491
	M00064	MR Egger	6	-0.0758746	1.11628	0.93 (0.10-8.27)	0.949071			M15500	Inverse variance weighted	221	0.287591	0.127702	1.33 (1.04-1.71)	0.0243195
	M00064	Simple mode	6	-0.222738	0.998012	0.80 (0.11-5.66)	0.832225			M15500	Simple mode	221	1.26813	0.613061	3.55 (1.07-11.82)	0.0397593
	M00064	Weighted mode	6	0.32898	0.822951	1.39 (0.28-6.97)	0.705841			M15500	Weighted mode	221	0.594717	0.354167	1.81 (0.91-3.63)	0.094533
creatinine	M00513	Inverse variance weighted	26	-0.463987	0.334054	0.63 (0.33- 1.21)	0.164846		glycerophosphorylcholine (GPC)	M15990	MR Egger	18	-0.331068	0.132485	0.72 (0.55-0.93)	0.0237266
	M00513	Weighted median	26	-0.382252	0.412028	0.68 (0.30- 1.53)	0.353546			M15990	Weighted median	18	-0.30912	0.131724	0.73 (0.57-0.95)	0.0189391
	M00513	MR Egger	26	0.0491136	0.745004	1.05 (0.24- 4.52)	0.947984			M15990	Inverse variance weighted	18	-0.24592	0.0955272	0.78 (0.65-0.94)	0.0100431
	M00513	Simple mode	26	0.751787	0.874419	2.12 (0.38-11.77)	0.398094			M15990	Simple mode	18	-0.276871	0.265677	0.76 (0.45-1.28)	0.311945
	M00513	Weighted mode	26	0.675589	0.730086	1.97 (0.47- 8.22)	0.363628			M15990	Weighted mode	18	-0.304487	0.118383	0.74 (0.58-0.93)	0.0197898
lactate	M00527	Inverse variance weighted	13	-0.0624843	0.223145	0.94 (0.61-1.45)	0.779465		scyllo-inositol	M32379	MR Egger	13	0.199408	0.154611	1.22 (0.90-1.65)	0.223598
	M00527	Weighted median	13	-0.058989	0.311116	0.94 (0.51-1.73)	0.849619			M32379	Weighted median	13	0.312922	0.144954	1.37 (1.03-1.82)	0.0308686
	M00527	MR Egger	13	0.221421	0.637033	1.25 (0.36-4.35)	0.734714			M32379	Inverse variance weighted	13	0.217836	0.0971628	1.24 (1.03-1.50)	0.0249635
	M00527	Simple mode	13	-0.316944	0.472819	0.73 (0.29-1.84)	0.515342			M32379	Simple mode	13	0.362998	0.224663	1.44 (0.93-2.23)	0.132118
	M00527	Weighted mode	13	-0.15967	0.432466	0.85 (0.37-1.99)	0.718405			M32379	Weighted mode	13	0.313401	0.166981	1.37 (0.99-1.90)	0.0850557
3-hydroxybutyrate (BHBA)	M00542	Inverse variance weighted	10	0.00262859	0.0475332	1.00 (0.91-1.10)	0.955899		ADSGEGDFXAEGGGVR*	M33084	MR Egger	8	-0.216137	0.204683	0.81 (0.54-1.20)	0.331638
	M00542	Weighted median	10	0.0374137	0.0624798	1.04 (0.92-1.17)	0.549298			M33084	Weighted median	8	-0.270062	0.108803	0.76 (0.62-0.94)	0.0130601
	M00542	MR Egger	10	-0.00906536	0.0688299	0.99 (0.87-1.13)	0.898468			M33084	Inverse variance weighted	8	-0.227945	0.0827197	0.80 (0.68-0.94)	0.00585783
	M00542	Simple mode	10	0.0533219	0.0960555	1.05 (0.87-1.27)	0.592343			M33084	Simple mode	8	-0.256245	0.160955	0.77 (0.56-1.06)	0.155405
	M00542	Weighted mode	10	0.0201189	0.0556987	1.02 (0.91-1.14)	0.726276			M33084	Weighted mode	8	-0.249942	0.107664	0.78 (0.63-0.96)	0.0532775
cotinine	M00553	Inverse variance weighted	15	0.0178782	0.0191103	1.02 (0.98-1.06)	0.349517		10-nonadecenoate (19:1n9)	M33972	MR Egger	7	0.0413225	0.49411	1.04 (0.40-2.74)	0.936596
	M00553	Weighted median	15	0.0146332	0.025106	1.01 (0.97-1.07)	0.559988			M33972	Weighted median	7	-0.374968	0.243245	0.69 (0.43-1.11)	0.123189
	M00553	MR Egger	15	0.013199	0.0323963	1.01 (0.95-1.08)	0.690328			M33972	Inverse variance weighted	7	-0.440803	0.181172	0.64 (0.45-0.92)	0.0149719
	M00553	Simple mode	15	0.0120719	0.0369864	1.01 (0.94-1.09)	0.748959			M33972	Simple mode	7	-0.447571	0.38614	0.64 (0.30-1.36)	0.29046
	M00553	Weighted mode	15	0.0168002	0.0271247	1.02 (0.96-1.07)	0.545621			M33972	Weighted mode	7	-0.366753	0.350736	0.69 (0.35-1.38)	0.336001
caffeine	M00569	Inverse variance weighted	12	-0.103716	0.0620311	0.90 (0.80-1.02)	0.0945247		laurylcarnitine	M34534	MR Egger	13	0.135686	0.29488	1.15 (0.64-2.04)	0.654379
	M00569	Weighted median	12	-0.0684831	0.0598448	0.93 (0.83-1.05)	0.252481			M34534	Weighted median	13	0.210489	0.144688	1.23 (0.93-1.64)	0.145732
	M00569	MR Egger	12	-0.127022	0.206506	0.88 (0.59-1.32)	0.552228			M34534	Inverse variance weighted	13	0.290944	0.108677	1.34 (1.08-1.66)	0.00742516
	M00569	Simple mode	12	-0.0332832	0.102707	0.97 (0.79-1.18)	0.75197			M34534	Simple mode	13	0.102492	0.224045	1.11 (0.71-1.72)	0.655511
	M00569	Weighted mode	12	-0.0487426	0.0842116	0.95 (0.81-1.12)	0.574377			M34534	Weighted mode	13	0.151343	0.220353	1.16 (0.76-1.79)	0.505254
arabinose	M00575	Inverse variance weighted	5	-0.06003	0.111189	0.94 (0.76-1.17)	0.589271		pro-hydroxy-pro	M35127	MR Egger	20	0.0829451	0.337543	1.09 (0.56-2.11)	0.80867
	M00575	Weighted median	5	-0.0857833	0.131354	0.92 (0.71-1.19)	0.51371			M35127	Weighted median	20	0.356462	0.210672	1.43 (0.95-2.16)	0.0906411
	M00575	MR Egger	5	-0.0796567	0.187263	0.92 (0.64-1.33)	0.699234			M35127	Inverse variance weighted	20	0.306098	0.143778	1.36 (1.02-1.80)	0.0332574
	M00575	Simple mode	5	-0.0681373	0.190597	0.93 (0.64-1.36)	0.738786			M35127	Simple mode	20	0.507609	0.385894	1.66 (0.78-3.54)	0.204026
	M00575	Weighted mode	5	-0.0847868	0.13365	0.92 (0.71-1.19)	0.560292			M35127	Weighted mode	20	0.434888	0.314765	1.54 (0.83-2.86)	0.183119
fructose	M00577	Inverse variance weighted	3	0.196482	0.315196	1.22 (0.66-2.26)	0.533045		tetradecanedioate	M35669	MR Egger	25	-0.240437	0.119168	0.79 (0.62-0.99)	0.0554451
	M00577	Weighted median	3	-0.110677	0.40012	0.90 (0.41-1.96)	0.78208			M35669	Weighted median	25	-0.0935314	0.0875605	0.91 (0.77-1.08)	0.285434
	M00577	MR Egger	3	-1.28957	1.05753	0.28 (0.03-2.19)	0.437265			M35669	Inverse variance weighted	25	-0.152056	0.0643675	0.86 (0.76-0.97)	0.0181615
	M00577	Simple mode	3	-0.116799	0.499417	0.89 (0.33-2.37)	0.836844			M35669	Simple mode	25	0.0406219	0.181947	1.04 (0.73-1.49)	0.825221
	M00577	Weighted mode	3	-0.11886	0.457846	0.89 (0.36-2.18)	0.819447			M35669	Weighted mode	25	-0.0492282	0.122167	0.95 (0.75-1.21)	0.690545
mannose	M00584	Inverse variance weighted	29	0.0401267	0.125534	1.04 (0.81-1.33)	0.749235		hexadecanedioate	M35678	MR Egger	27	-0.255016	0.127223	0.77 (0.60-0.99)	0.0559637
	M00584	Weighted median	29	0.0165458	0.174334	1.02 (0.72-1.43)	0.924387			M35678	Weighted median	27	-0.298204	0.106228	0.74 (0.60-0.91)	0.00499739
	M00584	MR Egger	29	-0.0204156	0.27739	0.98 (0.57-1.69)	0.941872			M35678	Inverse variance weighted	27	-0.202956	0.066184	0.82 (0.72-0.93)	0.00216557
	M00584	Simple mode	29	-0.159539	0.27222	0.85 (0.50-1.45)	0.562526			M35678	Simple mode	27	-0.224693	0.225216	0.80 (0.51-1.24)	0.327629
	M00584	Weighted mode	29	0.00190574	0.174712	1.00 (0.71-1.41)	0.991374			M35678	Weighted mode	27	-0.353546	0.145363	0.70 (0.53-0.93)	0.0221997
pyruvate	M00599	Inverse variance weighted	14	-0.165257	0.131935	0.85 (0.65-1.10)	0.210366		X-14205--alpha-glutamyltyrosine	M36131	MR Egger	16	0.250343	0.272599	1.28 (0.75-2.19)	0.373984
	M00599	Weighted median	14	-0.260284	0.18278	0.77 (0.54-1.10)	0.154438			M36131	Weighted median	16	0.220098	0.108459	1.25 (1.01-1.54)	0.0424261
	M00599	MR Egger	14	-0.649373	0.38263	0.52 (0.25-1.11)	0.115433			M36131	Inverse variance weighted	16	0.185653	0.0825545	1.20 (1.02-1.42)	0.0245221
	M00599	Simple mode	14	-0.410135	0.296636	0.66 (0.37-1.19)	0.190072			M36131	Simple mode	16	-0.0758289	0.206061	0.93 (0.62-1.39)	0.71802
	M00599	Weighted mode	14	-0.315014	0.232122	0.73 (0.46-1.15)	0.197843			M36131	Weighted mode	16	-0.0635512	0.201686	0.94 (0.63-1.39)	0.757027
uridine	M00606	Inverse variance weighted	22	0.0555415	0.261042	1.06 (0.63-1.76)	0.831507		X-03003	M12626	MR Egger	9	1.48671	1.87514	4.42 (0.11-174.51)	0.453892
	M00606	Weighted median	22	0.266499	0.35031	1.31 (0.66-2.59)	0.446806			M12626	Weighted median	9	0.905614	0.396366	2.47 (1.14-5.38)	0.0223252
	M00606	MR Egger	22	-0.343182	0.790697	0.71 (0.15-3.34)	0.668916			M12626	Inverse variance weighted	9	0.583058	0.284899	1.79 (1.02-3.13)	0.040703
	M00606	Simple mode	22	0.443224	0.627768	1.56 (0.46-5.33)	0.487929			M12626	Simple mode	9	1.06132	0.631215	2.89 (0.84-9.96)	0.131193
	M00606	Weighted mode	22	0.472719	0.596495	1.60 (0.50-5.16)	0.436935			M12626	Weighted mode	9	1.04469	0.582587	2.84 (0.91-8.90)	0.110698
linoleate (18:2n6)	M01105	Inverse variance weighted	17	0.107698	0.266183	1.11 (0.66-1.88)	0.685771		X-11444	M32761	MR Egger	17	0.358239	0.262936	1.43 (0.85-2.40)	0.193163
	M01105	Weighted median	17	-0.327643	0.308219	0.72 (0.39-1.32)	0.287773			M32761	Weighted median	17	0.352721	0.149631	1.42 (1.06-1.91)	0.0184098
	M01105	MR Egger	17	0.318545	0.986062	1.38 (0.20-9.50)	0.751119			M32761	Inverse variance weighted	17	0.384403	0.108142	1.47 (1.19-1.82)	0.000378528
	M01105	Simple mode	17	-0.405568	0.534045	0.67 (0.23-1.90)	0.45864			M32761	Simple mode	17	0.211732	0.248854	1.24 (0.76-2.01)	0.407418
	M01105	Weighted mode	17	-0.419842	0.517208	0.66 (0.24-1.81)	0.428848			M32761	Weighted mode	17	0.295826	0.197562	1.34 (0.91-1.98)	0.153761
allantoin	M01107	Inverse variance weighted	19	-0.0379764	0.0908639	0.96 (0.81-1.15)	0.675985		X-11491	M32808	MR Egger	17	-0.373721	0.152718	0.69 (0.51-0.93)	0.0271943
	M01107	Weighted median	19	-0.0544866	0.130295	0.95 (0.73-1.22)	0.675817			M32808	Weighted median	17	-0.211317	0.0937897	0.81 (0.67-0.97)	0.0242529
	M01107	MR Egger	19	-0.0504639	0.179986	0.95 (0.67-1.35)	0.782572			M32808	Inverse variance weighted	17	-0.232222	0.0721147	0.79 (0.69-0.91)	0.0012811
	M01107	Simple mode	19	0.0599523	0.221624	1.06 (0.69-1.64)	0.789843			M32808	Simple mode	17	-0.263411	0.161889	0.77 (0.56-1.06)	0.123245
	M01107	Weighted mode	19	-0.0144423	0.139219	0.99 (0.75-1.29)	0.918524			M32808	Weighted mode	17	-0.300113	0.137046	0.74 (0.57-0.97)	0.0436953
arachidonate (20:4n6)	M01110	Inverse variance weighted	29	0.518572	0.144079	1.68 (1.27-2.23)	0.00031918		X-11529	M32846	MR Egger	25	-0.173331	0.0439674	0.84 (0.77-0.92)	0.000649209
	M01110	Weighted median	29	0.437196	0.193628	1.55 (1.06-2.26)	0.0239508			M32846	Weighted median	25	-0.124845	0.0402053	0.88 (0.82-0.96)	0.00190152
	M01110	MR Egger	29	0.558721	0.267818	1.75 (1.03-2.96)	0.0465381			M32846	Inverse variance weighted	25	-0.127804	0.0293912	0.88 (0.83-0.93)	1.37143e-05
	M01110	Simple mode	29	0.803183	0.336803	2.23 (1.15-4.32)	0.0241038			M32846	Simple mode	25	-0.181353	0.0834282	0.83 (0.71-0.98)	0.0398141
	M01110	Weighted mode	29	0.483671	0.185019	1.62 (1.13-2.33)	0.0142363			M32846	Weighted mode	25	-0.149317	0.0439003	0.86 (0.79-0.94)	0.00235019
deoxycholate	M01114	Inverse variance weighted	17	0.176735	0.0580083	1.19 (1.07-1.34)	0.00231351		X-11538	M32855	MR Egger	24	-0.379038	0.111217	0.68 (0.55-0.85)	0.0025221
	M01114	Weighted median	17	0.132843	0.0786375	1.14 (0.98-1.33)	0.09116			M32855	Weighted median	24	-0.272714	0.0870168	0.76 (0.64-0.90)	0.00172416
	M01114	MR Egger	17	0.120373	0.126846	1.13 (0.88-1.45)	0.357678			M32855	Inverse variance weighted	24	-0.275204	0.0613021	0.76 (0.67-0.86)	7.14569e-06
	M01114	Simple mode	17	0.146646	0.129898	1.16 (0.90-1.49)	0.27557			M32855	Simple mode	24	-0.314445	0.160325	0.73 (0.53-1.00)	0.0620616
	M01114	Weighted mode	17	0.139692	0.117893	1.15 (0.91-1.45)	0.253357			M32855	Weighted mode	24	-0.326439	0.0902772	0.72 (0.60-0.86)	0.0014521
margarate (17:0)	M01121	Inverse variance weighted	8	0.176418	0.358807	1.19 (0.59- 2.41)	0.622946		X-12013	M33359	MR Egger	9	0.105176	0.05571	1.11 (1.00-1.24)	0.100983
	M01121	Weighted median	8	0.150585	0.316657	1.16 (0.62- 2.16)	0.634396			M33359	Weighted median	9	0.092959	0.0492468	1.10 (1.00-1.21)	0.0590778
	M01121	MR Egger	8	2.21661	0.928479	9.18 (1.49-56.62)	0.0542213			M33359	Inverse variance weighted	9	0.0928002	0.0386699	1.10 (1.02-1.18)	0.0164037
	M01121	Simple mode	8	-0.126104	0.602634	0.88 (0.27- 2.87)	0.840209			M33359	Simple mode	9	0.086175	0.0676033	1.09 (0.95-1.24)	0.238185
	M01121	Weighted mode	8	-0.00700549	0.708753	0.99 (0.25- 3.98)	0.992389			M33359	Weighted mode	9	0.0948635	0.0510173	1.10 (0.99-1.22)	0.100017
inosine	M01123	Inverse variance weighted	13	-0.0706332	0.033518	0.93 (0.87-1.00)	0.0350895		X-12627	M34221	MR Egger	13	0.198645	0.358565	1.22 (0.60-2.46)	0.590664
	M01123	Weighted median	13	-0.0805509	0.0515628	0.92 (0.83-1.02)	0.118244			M34221	Weighted median	13	0.300629	0.158472	1.35 (0.99-1.84)	0.057821
	M01123	MR Egger	13	-0.0460895	0.0546441	0.95 (0.86-1.06)	0.416941			M34221	Inverse variance weighted	13	0.422423	0.112497	1.53 (1.22-1.90)	0.000173357
	M01123	Simple mode	13	-0.0821254	0.0798069	0.92 (0.79-1.08)	0.323752			M34221	Simple mode	13	0.277227	0.25031	1.32 (0.81-2.16)	0.289768
	M01123	Weighted mode	13	-0.0780898	0.0512904	0.92 (0.84-1.02)	0.153791			M34221	Weighted mode	13	0.263032	0.200253	1.30 (0.88-1.93)	0.213576
isoleucine	M01125	Inverse variance weighted	18	0.0262844	0.308386	1.03 (0.56-1.88)	0.932077		X-12717	M34327	MR Egger	9	0.0364792	0.183094	1.04 (0.72-1.48)	0.847741
	M01125	Weighted median	18	0.220444	0.449143	1.25 (0.52-3.01)	0.62356			M34327	Weighted median	9	0.0541026	0.0700307	1.06 (0.92-1.21)	0.439786
	M01125	MR Egger	18	-1.19319	0.671486	0.30 (0.08-1.13)	0.0945913			M34327	Inverse variance weighted	9	0.109157	0.0529962	1.12 (1.01-1.24)	0.0394252
	M01125	Simple mode	18	0.693027	0.786665	2.00 (0.43-9.35)	0.39062			M34327	Simple mode	9	0.0487866	0.103114	1.05 (0.86-1.29)	0.648758
	M01125	Weighted mode	18	0.415569	0.679066	1.52 (0.40-5.73)	0.548655			M34327	Weighted mode	9	0.0544042	0.0939368	1.06 (0.88-1.27)	0.578421
threonine	M01284	Inverse variance weighted	20	0.000423001	0.223569	1.00 (0.65-1.55)	0.99849		X-12776	M34453	MR Egger	3	-2.08019	0.894352	0.12 (0.02-0.72)	0.258497
	M01284	Weighted median	20	-0.119235	0.270052	0.89 (0.52-1.51)	0.658832			M34453	Weighted median	3	-1.47491	0.714627	0.23 (0.06-0.93)	0.0390278
	M01284	MR Egger	20	0.263719	0.774165	1.30 (0.29-5.94)	0.737311			M34453	Inverse variance weighted	3	-1.52432	0.559208	0.22 (0.07-0.65)	0.00641346
	M01284	Simple mode	20	-0.110731	0.40379	0.90 (0.41-1.98)	0.786868			M34453	Simple mode	3	-0.993473	0.874317	0.37 (0.07-2.05)	0.373655
	M01284	Weighted mode	20	-0.0964785	0.339529	0.91 (0.47-1.77)	0.779366			M34453	Weighted mode	3	-1.3366	0.729515	0.26 (0.06-1.10)	0.20839
tyrosine	M01299	Inverse variance weighted	35	0.0149314	0.207205	1.02 (0.68-1.52)	0.942553		X-13429	M35187	MR Egger	12	-0.297348	0.125725	0.74 (0.58-0.95)	0.0396088
	M01299	Weighted median	35	0.0108874	0.297206	1.01 (0.56-1.81)	0.970778			M35187	Weighted median	12	-0.210314	0.0742003	0.81 (0.70-0.94)	0.00459114
	M01299	MR Egger	35	0.349498	0.813822	1.42 (0.29-6.99)	0.670385			M35187	Inverse variance weighted	12	-0.184745	0.0631315	0.83 (0.73-0.94)	0.00342964
	M01299	Simple mode	35	0.16821	0.553305	1.18 (0.40-3.50)	0.762973			M35187	Simple mode	12	-0.291012	0.128163	0.75 (0.58-0.96)	0.044258
	M01299	Weighted mode	35	0.0567951	0.466873	1.06 (0.42-2.64)	0.903893			M35187	Weighted mode	12	-0.192184	0.082206	0.83 (0.70-0.97)	0.0393217
lysine	M01301	Inverse variance weighted	25	0.122778	0.2624	1.13 (0.68- 1.89)	0.639854		X-14625	M36552	MR Egger	20	0.354985	0.486346	1.43 (0.55-3.70)	0.474843
	M01301	Weighted median	25	0.197037	0.369178	1.22 (0.59- 2.51)	0.593536			M36552	Weighted median	20	0.389154	0.302155	1.48 (0.82-2.67)	0.19777
	M01301	MR Egger	25	1.38688	1.27918	4.00 (0.33-49.11)	0.289514			M36552	Inverse variance weighted	20	0.452161	0.212378	1.57 (1.04-2.38)	0.0332511
	M01301	Simple mode	25	0.273189	0.631571	1.31 (0.38- 4.53)	0.669201			M36552	Simple mode	20	0.426252	0.549966	1.53 (0.52-4.50)	0.447848
	M01301	Weighted mode	25	0.367468	0.461896	1.44 (0.58- 3.57)	0.434083			M36552	Weighted mode	20	0.381486	0.435785	1.46 (0.62-3.44)	0.392289
methionine	M01302	Inverse variance weighted	22	-0.470091	0.362248	0.62 (0.31-1.27)	0.194388
	M01302	Weighted median	22	-0.00602372	0.474114	0.99 (0.39-2.52)	0.989863
	M01302	MR Egger	22	-0.906307	1.0948	0.40 (0.05-3.45)	0.417538
	M01302	Simple mode	22	0.328662	0.919949	1.39 (0.23-8.43)	0.724462
	M01302	Weighted mode	22	-0.075745	0.664097	0.93 (0.25-3.41)	0.910276
malate	M01303	Inverse variance weighted	17	0.0987326	0.164699	1.10 (0.80-1.52)	0.548856
	M01303	Weighted median	17	0.0204123	0.238898	1.02 (0.64-1.63)	0.931909
	M01303	MR Egger	17	0.17413	0.358555	1.19 (0.59-2.40)	0.634238
	M01303	Simple mode	17	-0.123153	0.354007	0.88 (0.44-1.77)	0.732462
	M01303	Weighted mode	17	-0.0300302	0.2752	0.97 (0.57-1.66)	0.914463
palmitate (16:0)	M01336	Inverse variance weighted	28	-0.0635935	0.194773	0.94 (0.64-1.37)	0.744046
	M01336	Weighted median	28	-0.387475	0.25324	0.68 (0.41-1.12)	0.125999
	M01336	MR Egger	28	-0.194818	0.449208	0.82 (0.34-1.99)	0.668089
	M01336	Simple mode	28	-0.369464	0.472264	0.69 (0.27-1.74)	0.440831
	M01336	Weighted mode	28	-0.383324	0.387157	0.68 (0.32-1.46)	0.330916
nonadecanoate (19:0)	M01356	Inverse variance weighted	16	0.0700038	0.187568	1.07 (0.74-1.55)	0.708986
	M01356	Weighted median	16	-0.00164491	0.214898	1.00 (0.66-1.52)	0.993893
	M01356	MR Egger	16	0.0582864	0.374823	1.06 (0.51-2.21)	0.878644
	M01356	Simple mode	16	0.0491587	0.315531	1.05 (0.57-1.95)	0.878271
	M01356	Weighted mode	16	-0.0583119	0.278827	0.94 (0.55-1.63)	0.837158
stearate (18:0)	M01358	Inverse variance weighted	44	0.00642199	0.170177	1.01 (0.72-1.40)	0.969897
	M01358	Weighted median	44	0.0628526	0.235019	1.06 (0.67-1.69)	0.789134
	M01358	MR Egger	44	0.746645	0.380191	2.11 (1.00-4.45)	0.0561869
	M01358	Simple mode	44	-0.617089	0.519707	0.54 (0.19-1.49)	0.241597
	M01358	Weighted mode	44	-0.358886	0.432315	0.70 (0.30-1.63)	0.41104
oleate (18:1n9)	M01359	Inverse variance weighted	21	-0.0358844	0.190325	0.96 (0.66-1.40)	0.850451
	M01359	Weighted median	21	-0.4253	0.273742	0.65 (0.38-1.12)	0.120268
	M01359	MR Egger	21	-0.489952	0.667287	0.61 (0.17-2.27)	0.471764
	M01359	Simple mode	21	-0.635121	0.59045	0.53 (0.17-1.69)	0.294886
	M01359	Weighted mode	21	-0.645238	0.555623	0.52 (0.18-1.56)	0.259198
pentadecanoate (15:0)	M01361	Inverse variance weighted	19	-0.3701	0.157339	0.69 (0.51-0.94)	0.0186602
	M01361	Weighted median	19	-0.438393	0.243357	0.65 (0.40-1.04)	0.0716342
	M01361	MR Egger	19	-0.595924	0.337774	0.55 (0.28-1.07)	0.0956462
	M01361	Simple mode	19	0.239785	0.501151	1.27 (0.48-3.39)	0.638077
	M01361	Weighted mode	19	-0.755128	0.291441	0.47 (0.27-0.83)	0.0184444
myristate (14:0)	M01365	Inverse variance weighted	25	0.100269	0.145578	1.11 (0.83-1.47)	0.49097
	M01365	Weighted median	25	0.00748585	0.213587	1.01 (0.66-1.53)	0.972041
	M01365	MR Egger	25	0.36913	0.270817	1.45 (0.85-2.46)	0.186072
	M01365	Simple mode	25	-0.329239	0.330792	0.72 (0.38-1.38)	0.329517
	M01365	Weighted mode	25	-0.0726191	0.229747	0.93 (0.59-1.46)	0.754672
pipecolate	M01444	Inverse variance weighted	16	-0.0879769	0.113404	0.92 (0.73-1.14)	0.437875
	M01444	Weighted median	16	-0.0253702	0.154893	0.97 (0.72-1.32)	0.869895
	M01444	MR Egger	16	0.315987	0.250405	1.37 (0.84-2.24)	0.227603
	M01444	Simple mode	16	-0.0979497	0.257363	0.91 (0.55-1.50)	0.708843
	M01444	Weighted mode	16	0.194459	0.21933	1.21 (0.79-1.87)	0.389285
ornithine	M01493	Inverse variance weighted	11	-0.0915611	0.272634	0.91 (0.53-1.56)	0.736992
	M01493	Weighted median	11	0.0334503	0.340986	1.03 (0.53-2.02)	0.921854
	M01493	MR Egger	11	0.387188	0.826066	1.47 (0.29-7.44)	0.65042
	M01493	Simple mode	11	0.0549308	0.547783	1.06 (0.36-3.09)	0.922105
	M01493	Weighted mode	11	0.00825602	0.401815	1.01 (0.46-2.22)	0.984011
5-oxoproline	M01494	Inverse variance weighted	24	-0.124904	0.20191	0.88 (0.59-1.31)	0.536172
	M01494	Weighted median	24	-0.0896874	0.274725	0.91 (0.53-1.57)	0.744074
	M01494	MR Egger	24	-0.263396	0.360728	0.77 (0.38-1.56)	0.472986
	M01494	Simple mode	24	-0.406584	0.538126	0.67 (0.23-1.91)	0.457585
	M01494	Weighted mode	24	-0.124494	0.280453	0.88 (0.51-1.53)	0.661262
pantothenate	M01508	Inverse variance weighted	26	0.139302	0.121146	1.15 (0.91-1.46)	0.250197
	M01508	Weighted median	26	0.180604	0.176335	1.20 (0.85-1.69)	0.305737
	M01508	MR Egger	26	-0.0383805	0.227243	0.96 (0.62-1.50)	0.867294
	M01508	Simple mode	26	0.328123	0.294168	1.39 (0.78-2.47)	0.275276
	M01508	Weighted mode	26	0.195921	0.206056	1.22 (0.81-1.82)	0.350803
salicylate	M01515	Inverse variance weighted	18	-0.0112694	0.012467	0.99 (0.96-1.01)	0.36603
	M01515	Weighted median	18	-0.00499467	0.0159053	1.00 (0.96-1.03)	0.753501
	M01515	MR Egger	18	-0.00889649	0.0171924	0.99 (0.96-1.03)	0.611911
	M01515	Simple mode	18	-0.0203442	0.0226186	0.98 (0.94-1.02)	0.380978
	M01515	Weighted mode	18	-0.00293019	0.0144239	1.00 (0.97-1.03)	0.841431
4-acetamidobutanoate	M01558	Inverse variance weighted	41	0.250225	0.188471	1.28 (0.89-1.86)	0.184291
	M01558	Weighted median	41	0.68099	0.253701	1.98 (1.20-3.25)	0.00726995
	M01558	MR Egger	41	1.28604	0.438467	3.62 (1.53-8.55)	0.00559477
	M01558	Simple mode	41	0.802695	0.491151	2.23 (0.85-5.84)	0.11004
	M01558	Weighted mode	41	0.886433	0.30655	2.43 (1.33-4.42)	0.00616898
alpha-tocopherol	M01561	Inverse variance weighted	11	0.00182197	0.173884	1.00 (0.71-1.41)	0.99164
	M01561	Weighted median	11	-0.086845	0.194649	0.92 (0.63-1.34)	0.65548
	M01561	MR Egger	11	-0.0240491	0.431922	0.98 (0.42-2.28)	0.956814
	M01561	Simple mode	11	-0.0645604	0.256251	0.94 (0.57-1.55)	0.806188
	M01561	Weighted mode	11	-0.0872073	0.218436	0.92 (0.60-1.41)	0.698113
citrate	M01564	Inverse variance weighted	48	0.288753	0.145631	1.33 (1.00-1.78)	0.0473928
	M01564	Weighted median	48	0.241498	0.20977	1.27 (0.84-1.92)	0.249628
	M01564	MR Egger	48	0.678872	0.381628	1.97 (0.93-4.17)	0.0818669
	M01564	Simple mode	48	0.30705	0.423422	1.36 (0.59-3.12)	0.471946
	M01564	Weighted mode	48	0.30705	0.366803	1.36 (0.66-2.79)	0.406773
glycerate	M01572	Inverse variance weighted	17	0.0474968	0.202582	1.05 (0.70-1.56)	0.81463
	M01572	Weighted median	17	0.148626	0.275769	1.16 (0.68-1.99)	0.58992
	M01572	MR Egger	17	0.831525	0.574443	2.30 (0.74-7.08)	0.168325
	M01572	Simple mode	17	0.130817	0.45717	1.14 (0.47-2.79)	0.778439
	M01572	Weighted mode	17	0.354105	0.386928	1.42 (0.67-3.04)	0.373689
guanosine	M01573	Inverse variance weighted	13	0.0297344	0.0724739	1.03 (0.89-1.19)	0.681603
	M01573	Weighted median	13	-0.0589202	0.0972124	0.94 (0.78-1.14)	0.54445
	M01573	MR Egger	13	0.332812	0.202115	1.39 (0.94-2.07)	0.127873
	M01573	Simple mode	13	-0.0856874	0.16403	0.92 (0.67-1.27)	0.610909
	M01573	Weighted mode	13	-0.094855	0.168576	0.91 (0.65-1.27)	0.584009
N-acetylalanine	M01585	Inverse variance weighted	22	0.137803	0.327643	1.15 (0.60- 2.18)	0.674055
	M01585	Weighted median	22	0.148594	0.456918	1.16 (0.47- 2.84)	0.745023
	M01585	MR Egger	22	5.0334	5.7961	153.45 (0.00-13173892.05)	0.39547
	M01585	Simple mode	22	0.908505	0.837258	2.48 (0.48- 12.80)	0.290179
	M01585	Weighted mode	22	0.831631	0.770089	2.30 (0.51- 10.39)	0.292427
urate	M01604	Inverse variance weighted	26	0.0517748	0.187726	1.05 (0.73-1.52)	0.782701
	M01604	Weighted median	26	0.253712	0.275857	1.29 (0.75-2.21)	0.357718
	M01604	MR Egger	26	0.557428	0.403053	1.75 (0.79-3.85)	0.179393
	M01604	Simple mode	26	-0.409045	0.476481	0.66 (0.26-1.69)	0.398789
	M01604	Weighted mode	26	0.217066	0.299963	1.24 (0.69-2.24)	0.476003
ursodeoxycholate	M01605	Inverse variance weighted	11	-0.0688885	0.0805589	0.93 (0.80-1.09)	0.392478
	M01605	Weighted median	11	-0.128167	0.0846345	0.88 (0.75-1.04)	0.129935
	M01605	MR Egger	11	-0.0485418	0.146951	0.95 (0.71-1.27)	0.748712
	M01605	Simple mode	11	-0.183594	0.141671	0.83 (0.63-1.10)	0.224116
	M01605	Weighted mode	11	-0.140874	0.0921254	0.87 (0.73-1.04)	0.157222
arginine	M01638	Inverse variance weighted	22	0.321497	0.164301	1.38 (1.00-1.90)	0.0503763
	M01638	Weighted median	22	0.293992	0.232034	1.34 (0.85-2.11)	0.205147
	M01638	MR Egger	22	0.688428	0.514662	1.99 (0.73-5.46)	0.19603
	M01638	Simple mode	22	0.217605	0.426985	1.24 (0.54-2.87)	0.615623
	M01638	Weighted mode	22	0.277896	0.35611	1.32 (0.66-2.65)	0.443883
ascorbate (Vitamin C)	M01640	Inverse variance weighted	14	0.00935226	0.0346437	1.01 (0.94-1.08)	0.787194
	M01640	Weighted median	14	0.0238867	0.05097	1.02 (0.93-1.13)	0.639325
	M01640	MR Egger	14	0.0714575	0.064488	1.07 (0.95-1.22)	0.289545
	M01640	Simple mode	14	-0.0552075	0.0803813	0.95 (0.81-1.11)	0.504264
	M01640	Weighted mode	14	0.0427472	0.0536769	1.04 (0.94-1.16)	0.440114
heptanoate (7:0)	M01644	Inverse variance weighted	37	-0.208567	0.163644	0.81 (0.59-1.12)	0.202481
	M01644	Weighted median	37	-0.159461	0.254572	0.85 (0.52-1.40)	0.531061
	M01644	MR Egger	37	-0.547138	0.54507	0.58 (0.20-1.68)	0.322368
	M01644	Simple mode	37	0.464369	0.524434	1.59 (0.57-4.45)	0.381782
	M01644	Weighted mode	37	-0.288963	0.43491	0.75 (0.32-1.76)	0.510655
laurate (12:0)	M01645	Inverse variance weighted	41	0.0940111	0.139602	1.10 (0.84-1.44)	0.500678
	M01645	Weighted median	41	0.188969	0.198849	1.21 (0.82-1.78)	0.341953
	M01645	MR Egger	41	0.233853	0.284137	1.26 (0.72-2.21)	0.415496
	M01645	Simple mode	41	0.326801	0.362293	1.39 (0.68-2.82)	0.372437
	M01645	Weighted mode	41	0.230699	0.248521	1.26 (0.77-2.05)	0.358827
valine	M01649	Inverse variance weighted	6	-0.0813422	0.46469	0.92 (0.37-2.29)	0.861043
	M01649	Weighted median	6	-0.472257	0.445702	0.62 (0.26-1.49)	0.289336
	M01649	MR Egger	6	-0.588864	0.582649	0.55 (0.18-1.74)	0.369346
	M01649	Simple mode	6	-0.449696	0.684099	0.64 (0.17-2.44)	0.540003
	M01649	Weighted mode	6	-0.449696	0.393034	0.64 (0.30-1.38)	0.304356
urea	M01670	Inverse variance weighted	14	0.441032	0.259388	1.55 (0.93-2.58)	0.0890781
	M01670	Weighted median	14	0.357479	0.307029	1.43 (0.78-2.61)	0.244294
	M01670	MR Egger	14	0.704138	0.780842	2.02 (0.44-9.34)	0.384923
	M01670	Simple mode	14	0.0472396	0.560234	1.05 (0.35-3.14)	0.934086
	M01670	Weighted mode	14	0.410713	0.418114	1.51 (0.66-3.42)	0.343882
cortisol	M01712	Inverse variance weighted	13	-0.150937	0.15705	0.86 (0.63-1.17)	0.336512
	M01712	Weighted median	13	-0.0113054	0.203883	0.99 (0.66-1.47)	0.95578
	M01712	MR Egger	13	-0.196034	0.369213	0.82 (0.40-1.69)	0.606007
	M01712	Simple mode	13	0.142553	0.260662	1.15 (0.69-1.92)	0.594481
	M01712	Weighted mode	13	-0.0684531	0.265348	0.93 (0.56-1.57)	0.800797
cortisone	M01769	Inverse variance weighted	39	-0.164861	0.177456	0.85 (0.60-1.20)	0.352878
	M01769	Weighted median	39	0.0244498	0.248418	1.02 (0.63-1.67)	0.921597
	M01769	MR Egger	39	0.616588	0.431243	1.85 (0.80-4.31)	0.161166
	M01769	Simple mode	39	-0.155553	0.453622	0.86 (0.35-2.08)	0.733553
	M01769	Weighted mode	39	-0.0317401	0.359811	0.97 (0.48-1.96)	0.93017
proline	M01898	Inverse variance weighted	41	0.150173	0.120586	1.16 (0.92-1.47)	0.213
	M01898	Weighted median	41	0.168635	0.191155	1.18 (0.81-1.72)	0.377672
	M01898	MR Egger	41	0.386702	0.220143	1.47 (0.96-2.27)	0.0868373
	M01898	Simple mode	41	-0.198483	0.371743	0.82 (0.40-1.70)	0.596349
	M01898	Weighted mode	41	0.349182	0.238534	1.42 (0.89-2.26)	0.151046
citrulline	M02132	Inverse variance weighted	48	-0.230376	0.152276	0.79 (0.59-1.07)	0.130309
	M02132	Weighted median	48	-0.0826995	0.22085	0.92 (0.60-1.42)	0.708062
	M02132	MR Egger	48	-0.148272	0.355764	0.86 (0.43-1.73)	0.678785
	M02132	Simple mode	48	0.0130389	0.404961	1.01 (0.46-2.24)	0.974451
	M02132	Weighted mode	48	-0.101451	0.285144	0.90 (0.52-1.58)	0.723592
biliverdin	M02137	Inverse variance weighted	32	-0.00248787	0.0605006	1.00 (0.89-1.12)	0.967199
	M02137	Weighted median	32	0.0178632	0.0821656	1.02 (0.87-1.20)	0.827892
	M02137	MR Egger	32	0.0925841	0.112697	1.10 (0.88-1.37)	0.417825
	M02137	Simple mode	32	-0.295953	0.165753	0.74 (0.54-1.03)	0.0839676
	M02137	Weighted mode	32	0.0163716	0.0888609	1.02 (0.85-1.21)	0.855027
serotonin (5HT)	M02342	Inverse variance weighted	16	0.047321	0.152098	1.05 (0.78-1.41)	0.755708
	M02342	Weighted median	16	0.166531	0.182111	1.18 (0.83-1.69)	0.360481
	M02342	MR Egger	16	-0.353218	0.290705	0.70 (0.40-1.24)	0.244445
	M02342	Simple mode	16	0.0664643	0.322329	1.07 (0.57-2.01)	0.839407
	M02342	Weighted mode	16	0.176887	0.311195	1.19 (0.65-2.20)	0.578167
gamma-glutamylglutamine	M02730	Inverse variance weighted	20	-0.130939	0.211301	0.88 (0.58-1.33)	0.535467
	M02730	Weighted median	20	-0.0904274	0.258485	0.91 (0.55-1.52)	0.726461
	M02730	MR Egger	20	-0.333938	0.400169	0.72 (0.33-1.57)	0.414942
	M02730	Simple mode	20	0.136613	0.458969	1.15 (0.47-2.82)	0.769199
	M02730	Weighted mode	20	-0.0864689	0.280245	0.92 (0.53-1.59)	0.761023
gamma-glutamyltyrosine	M02734	Inverse variance weighted	48	0.073259	0.184299	1.08 (0.75-1.54)	0.690997
	M02734	Weighted median	48	-0.127373	0.226817	0.88 (0.56-1.37)	0.574411
	M02734	MR Egger	48	0.227286	0.602896	1.26 (0.39-4.09)	0.707915
	M02734	Simple mode	48	-0.451469	0.493853	0.64 (0.24-1.68)	0.36529
	M02734	Weighted mode	48	-0.216447	0.45318	0.81 (0.33-1.96)	0.635136
hypoxanthine	M03127	Inverse variance weighted	25	0.159972	0.146227	1.17 (0.88-1.56)	0.273957
	M03127	Weighted median	25	0.109295	0.202404	1.12 (0.75-1.66)	0.589206
	M03127	MR Egger	25	0.379359	0.41081	1.46 (0.65-3.27)	0.365364
	M03127	Simple mode	25	0.0633485	0.365242	1.07 (0.52-2.18)	0.863758
	M03127	Weighted mode	25	0.0155235	0.363629	1.02 (0.50-2.07)	0.966301
betaine	M03141	Inverse variance weighted	29	0.229251	0.1527	1.26 (0.93-1.70)	0.133274
	M03141	Weighted median	29	0.279979	0.202255	1.32 (0.89-1.97)	0.16627
	M03141	MR Egger	29	0.640739	0.385118	1.90 (0.89-4.04)	0.107728
	M03141	Simple mode	29	0.439108	0.353788	1.55 (0.78-3.10)	0.224844
	M03141	Weighted mode	29	0.301507	0.308124	1.35 (0.74-2.47)	0.336195
xanthine	M03147	Inverse variance weighted	5	-0.402668	0.272979	0.67 (0.39-1.14)	0.140189
	M03147	Weighted median	5	-0.479702	0.353755	0.62 (0.31-1.24)	0.175091
	M03147	MR Egger	5	-0.403897	0.643394	0.67 (0.19-2.36)	0.574696
	M03147	Simple mode	5	-0.505274	0.481707	0.60 (0.23-1.55)	0.353407
	M03147	Weighted mode	5	-0.487952	0.389261	0.61 (0.29-1.32)	0.278279
caprate (10:0)	M10642	Inverse variance weighted	32	-0.173143	0.222487	0.84 (0.54-1.30)	0.436441
	M10642	Weighted median	32	0.145072	0.300143	1.16 (0.64-2.08)	0.628853
	M10642	MR Egger	32	-0.00745139	0.523559	0.99 (0.36-2.77)	0.988739
	M10642	Simple mode	32	0.453497	0.573951	1.57 (0.51-4.85)	0.435454
	M10642	Weighted mode	32	0.402809	0.580228	1.50 (0.48-4.66)	0.492711
phosphate	M11438	Inverse variance weighted	5	0.170352	0.404589	1.19 (0.54-2.62)	0.673719
	M11438	Weighted median	5	0.274364	0.530099	1.32 (0.47-3.72)	0.604757
	M11438	MR Egger	5	-0.312363	0.768522	0.73 (0.16-3.30)	0.711671
	M11438	Simple mode	5	0.674566	0.75404	1.96 (0.45-8.61)	0.421565
	M11438	Weighted mode	5	0.48336	0.594824	1.62 (0.51-5.20)	0.462037
3-methoxytyrosine	M12017	Inverse variance weighted	16	-0.134557	0.159024	0.87 (0.64-1.19)	0.397471
	M12017	Weighted median	16	-0.201127	0.221776	0.82 (0.53-1.26)	0.364464
	M12017	MR Egger	16	-0.879205	0.466918	0.42 (0.17-1.04)	0.0806462
	M12017	Simple mode	16	-0.231767	0.374968	0.79 (0.38-1.65)	0.545783
	M12017	Weighted mode	16	-0.223146	0.254305	0.80 (0.49-1.32)	0.394068
pelargonate (9:0)	M12035	Inverse variance weighted	36	-0.17378	0.189463	0.84 (0.58-1.22)	0.359025
	M12035	Weighted median	36	-0.158788	0.269442	0.85 (0.50-1.45)	0.555646
	M12035	MR Egger	36	0.697488	0.608807	2.01 (0.61-6.62)	0.259935
	M12035	Simple mode	36	0.358818	0.599854	1.43 (0.44-4.64)	0.553574
	M12035	Weighted mode	36	0.374041	0.487932	1.45 (0.56-3.78)	0.448469
undecanoate (11:0)	M12067	Inverse variance weighted	28	0.0124084	0.265414	1.01 (0.60-1.70)	0.962712
	M12067	Weighted median	28	0.0690008	0.330746	1.07 (0.56-2.05)	0.834743
	M12067	MR Egger	28	-0.0547436	0.579124	0.95 (0.30-2.95)	0.925414
	M12067	Simple mode	28	0.389758	0.731445	1.48 (0.35-6.19)	0.59849
	M12067	Weighted mode	28	0.133458	0.554465	1.14 (0.39-3.39)	0.811609
beta-hydroxyisovalerate	M12129	Inverse variance weighted	25	0.10285	0.122918	1.11 (0.87-1.41)	0.402738
	M12129	Weighted median	25	-0.0105093	0.180764	0.99 (0.69-1.41)	0.953638
	M12129	MR Egger	25	-0.103837	0.2875	0.90 (0.51-1.58)	0.721267
	M12129	Simple mode	25	-0.375036	0.413891	0.69 (0.31-1.55)	0.373878
	M12129	Weighted mode	25	-0.382891	0.388109	0.68 (0.32-1.46)	0.333703
taurodeoxycholate	M12261	Inverse variance weighted	13	-0.0890502	0.0494065	0.91 (0.83-1.01)	0.0714828
	M12261	Weighted median	13	-0.0376903	0.0687173	0.96 (0.84-1.10)	0.58336
	M12261	MR Egger	13	0.048354	0.148585	1.05 (0.78-1.40)	0.750962
	M12261	Simple mode	13	-0.222474	0.120979	0.80 (0.63-1.01)	0.090786
	M12261	Weighted mode	13	0.0135256	0.0999008	1.01 (0.83-1.23)	0.894548
X-02973	M12593	Inverse variance weighted	25	-0.334931	0.357581	0.72 (0.35-1.44)	0.348935
	M12593	Weighted median	25	-0.436693	0.395263	0.65 (0.30-1.40)	0.269239
	M12593	MR Egger	25	-0.658454	0.922202	0.52 (0.08-3.16)	0.48241
	M12593	Simple mode	25	-1.18853	0.696837	0.30 (0.08-1.19)	0.100992
	M12593	Weighted mode	25	-0.628973	0.506464	0.53 (0.20-1.44)	0.226277
X-03003	M12626	Inverse variance weighted	9	0.583058	0.284899	1.79 (1.02- 3.13)	0.040703
	M12626	Weighted median	9	0.905614	0.38532	2.47 (1.16- 5.26)	0.0187587
	M12626	MR Egger	9	1.48671	1.87514	4.42 (0.11-174.51)	0.453892
	M12626	Simple mode	9	1.06132	0.631021	2.89 (0.84- 9.96)	0.131091
	M12626	Weighted mode	9	1.04469	0.606867	2.84 (0.87- 9.34)	0.123473
X-03088	M12768	Inverse variance weighted	20	-0.106735	0.153347	0.90 (0.67-1.21)	0.486406
	M12768	Weighted median	20	0.0874594	0.202393	1.09 (0.73-1.62)	0.665649
	M12768	MR Egger	20	0.161035	0.243543	1.17 (0.73-1.89)	0.516848
	M12768	Simple mode	20	-0.382474	0.370917	0.68 (0.33-1.41)	0.315416
	M12768	Weighted mode	20	0.0881322	0.186236	1.09 (0.76-1.57)	0.641442
X-03094	M12774	Inverse variance weighted	32	0.208479	0.184781	1.23 (0.86-1.77)	0.259216
	M12774	Weighted median	32	0.0593709	0.242453	1.06 (0.66-1.71)	0.806552
	M12774	MR Egger	32	0.523546	0.436312	1.69 (0.72-3.97)	0.239555
	M12774	Simple mode	32	0.655912	0.567914	1.93 (0.63-5.87)	0.256937
	M12774	Weighted mode	32	-0.353713	0.534833	0.70 (0.25-2.00)	0.513272
glycerol	M15122	Inverse variance weighted	18	-0.0317548	0.163893	0.97 (0.70-1.34)	0.846369
	M15122	Weighted median	18	0.0271381	0.211683	1.03 (0.68-1.56)	0.897989
	M15122	MR Egger	18	0.0510991	0.34009	1.05 (0.54-2.05)	0.882444
	M15122	Simple mode	18	-0.317512	0.338884	0.73 (0.37-1.41)	0.361913
	M15122	Weighted mode	18	0.0394954	0.236314	1.04 (0.65-1.65)	0.869239
kynurenine	M15140	Inverse variance weighted	45	0.525549	0.205417	1.69 (1.13-2.53)	0.0105139
	M15140	Weighted median	45	0.239123	0.213077	1.27 (0.84-1.93)	0.261761
	M15140	MR Egger	45	0.467644	0.429865	1.60 (0.69-3.71)	0.282706
	M15140	Simple mode	45	0.126584	0.403484	1.13 (0.51-2.50)	0.755211
	M15140	Weighted mode	45	0.310617	0.280189	1.36 (0.79-2.36)	0.273626
mannitol	M15335	Inverse variance weighted	13	-0.127861	0.0573276	0.88 (0.79-0.98)	0.0257244
	M15335	Weighted median	13	-0.146621	0.0709474	0.86 (0.75-0.99)	0.0387708
	M15335	MR Egger	13	-0.0479305	0.147737	0.95 (0.71-1.27)	0.751697
	M15335	Simple mode	13	-0.166708	0.131126	0.85 (0.65-1.09)	0.227693
	M15335	Weighted mode	13	-0.124048	0.11586	0.88 (0.70-1.11)	0.305381
glycerol 3-phosphate (G3P)	M15365	Inverse variance weighted	13	-0.126522	0.213537	0.88 (0.58-1.34)	0.553512
	M15365	Weighted median	13	-0.236492	0.299351	0.79 (0.44-1.42)	0.429517
	M15365	MR Egger	13	-0.151295	0.487615	0.86 (0.33-2.24)	0.762151
	M15365	Simple mode	13	-0.157489	0.507471	0.85 (0.32-2.31)	0.761626
	M15365	Weighted mode	13	-0.377014	0.467274	0.69 (0.27-1.71)	0.43546
acetylphosphate	M15488	Inverse variance weighted	18	1.30238	0.595	3.68 (1.15- 11.81)	0.0286059
	M15488	Weighted median	18	0.427234	0.427327	1.53 (0.66- 3.54)	0.317415
	M15488	MR Egger	18	1.81255	2.10173	6.13 (0.10-376.88)	0.401204
	M15488	Simple mode	18	-0.0280497	0.71379	0.97 (0.24- 3.94)	0.969111
	M15488	Weighted mode	18	0.127443	0.628094	1.14 (0.33- 3.89)	0.841618
carnitine	M15500	Inverse variance weighted	231	0.304981	0.13569	1.36 (1.04- 1.77)	0.0245999
	M15500	Weighted median	231	0.317652	0.229498	1.37 (0.88- 2.15)	0.166323
	M15500	MR Egger	231	0.158901	0.330781	1.17 (0.61- 2.24)	0.631414
	M15500	Simple mode	231	1.23639	0.602211	3.44 (1.06-11.21)	0.0411954
	M15500	Weighted mode	231	0.614831	0.349902	1.85 (0.93- 3.67)	0.0802224
choline	M15506	Inverse variance weighted	23	-0.0764306	0.34963	0.93 (0.47- 1.84)	0.826959
	M15506	Weighted median	23	0.264726	0.45583	1.30 (0.53- 3.18)	0.561405
	M15506	MR Egger	23	-0.631226	1.03158	0.53 (0.07- 4.02)	0.547171
	M15506	Simple mode	23	0.542839	1.01878	1.72 (0.23-12.68)	0.59949
	M15506	Weighted mode	23	0.522161	0.983384	1.69 (0.25-11.58)	0.60075
N-acetylornithine	M15630	Inverse variance weighted	28	-0.114063	0.0530311	0.89 (0.80-0.99)	0.0314864
	M15630	Weighted median	28	-0.140274	0.0582468	0.87 (0.78-0.97)	0.016028
	M15630	MR Egger	28	-0.132084	0.0810037	0.88 (0.75-1.03)	0.115033
	M15630	Simple mode	28	-0.134343	0.13057	0.87 (0.68-1.13)	0.312657
	M15630	Weighted mode	28	-0.141652	0.0575523	0.87 (0.78-0.97)	0.0205226
N1-methyladenosine	M15650	Inverse variance weighted	8	0.488062	0.904386	1.63 (0.28- 9.59)	0.589431
	M15650	Weighted median	8	1.32536	0.891289	3.76 (0.66- 21.59)	0.13701
	M15650	MR Egger	8	-5.49421	2.84126	0.00 (0.00- 1.08)	0.101319
	M15650	Simple mode	8	1.89671	1.59672	6.66 (0.29-152.37)	0.273619
	M15650	Weighted mode	8	1.82687	2.29037	6.21 (0.07-553.35)	0.451291
3-methyl-2-oxovalerate	M15676	Inverse variance weighted	35	0.113823	0.141544	1.12 (0.85-1.48)	0.421307
	M15676	Weighted median	35	0.141865	0.238822	1.15 (0.72-1.84)	0.5525
	M15676	MR Egger	35	0.291473	0.237368	1.34 (0.84-2.13)	0.228158
	M15676	Simple mode	35	-0.13533	0.453497	0.87 (0.36-2.12)	0.767203
	M15676	Weighted mode	35	0.1145	0.212794	1.12 (0.74-1.70)	0.594029
3-methylhistidine	M15677	Inverse variance weighted	10	0.0115188	0.0773316	1.01 (0.87-1.18)	0.881591
	M15677	Weighted median	10	-0.00488616	0.0988278	1.00 (0.82-1.21)	0.960568
	M15677	MR Egger	10	-0.0578631	0.22247	0.94 (0.61-1.46)	0.80136
	M15677	Simple mode	10	-0.10671	0.144242	0.90 (0.68-1.19)	0.478274
	M15677	Weighted mode	10	-0.024569	0.121878	0.98 (0.77-1.24)	0.844722
3-phenylpropionate (hydrocinnamate)	M15749	Inverse variance weighted	17	-0.0578361	0.0844825	0.94 (0.80-1.11)	0.493601
	M15749	Weighted median	17	-0.0536229	0.12209	0.95 (0.75-1.20)	0.660511
	M15749	MR Egger	17	-0.111402	0.148782	0.89 (0.67-1.20)	0.46558
	M15749	Simple mode	17	-0.178494	0.191858	0.84 (0.57-1.22)	0.366019
	M15749	Weighted mode	17	-0.0419259	0.130374	0.96 (0.74-1.24)	0.751933
hippurate	M15753	Inverse variance weighted	15	0.134371	0.0818531	1.14 (0.97-1.34)	0.10067
	M15753	Weighted median	15	0.142344	0.110301	1.15 (0.93-1.43)	0.196877
	M15753	MR Egger	15	0.0977075	0.177498	1.10 (0.78-1.56)	0.591331
	M15753	Simple mode	15	0.185037	0.162519	1.20 (0.88-1.65)	0.273997
	M15753	Weighted mode	15	0.128242	0.122161	1.14 (0.89-1.44)	0.311603
benzoate	M15778	Inverse variance weighted	42	0.0994761	0.1776	1.10 (0.78-1.56)	0.575402
	M15778	Weighted median	42	-0.11075	0.253501	0.90 (0.54-1.47)	0.662196
	M15778	MR Egger	42	-0.328461	0.530636	0.72 (0.25-2.04)	0.53943
	M15778	Simple mode	42	-0.148446	0.509285	0.86 (0.32-2.34)	0.772154
	M15778	Weighted mode	42	-0.196741	0.429422	0.82 (0.35-1.91)	0.649261
phenylacetate	M15958	Inverse variance weighted	9	-0.0692579	0.120089	0.93 (0.74-1.18)	0.564129
	M15958	Weighted median	9	-0.0248128	0.166747	0.98 (0.70-1.35)	0.881708
	M15958	MR Egger	9	-0.173859	0.221197	0.84 (0.54-1.30)	0.457648
	M15958	Simple mode	9	0.14275	0.248528	1.15 (0.71-1.88)	0.581496
	M15958	Weighted mode	9	0.162141	0.184943	1.18 (0.82-1.69)	0.406202
glycerophosphorylcholine (GPC)	M15990	Inverse variance weighted	19	-0.250414	0.0923421	0.78 (0.65-0.93)	0.00669174
	M15990	Weighted median	19	-0.310156	0.135937	0.73 (0.56-0.96)	0.0225118
	M15990	MR Egger	19	-0.32741	0.129525	0.72 (0.56-0.93)	0.0216781
	M15990	Simple mode	19	-0.317577	0.25527	0.73 (0.44-1.20)	0.229427
	M15990	Weighted mode	19	-0.317577	0.126613	0.73 (0.57-0.93)	0.0219285
aspartate	M15996	Inverse variance weighted	4	0.192095	0.231259	1.21 (0.77-1.91)	0.406171
	M15996	Weighted median	4	0.0232682	0.242236	1.02 (0.64-1.65)	0.923476
	M15996	MR Egger	4	-0.00661535	0.745289	0.99 (0.23-4.28)	0.993724
	M15996	Simple mode	4	0.00260515	0.339446	1.00 (0.52-1.95)	0.994358
	M15996	Weighted mode	4	-0.00853631	0.241897	0.99 (0.62-1.59)	0.974066
X-04357	M16634	Inverse variance weighted	10	-0.0323078	0.110253	0.97 (0.78-1.20)	0.769497
	M16634	Weighted median	10	-0.0157723	0.153419	0.98 (0.73-1.33)	0.918118
	M16634	MR Egger	10	-0.110337	0.21432	0.90 (0.59-1.36)	0.620596
	M16634	Simple mode	10	-0.0624631	0.225637	0.94 (0.60-1.46)	0.788164
	M16634	Weighted mode	10	0.0306017	0.172896	1.03 (0.73-1.45)	0.863432
X-04494	M16816	Inverse variance weighted	14	0.0335222	0.157293	1.03 (0.76-1.41)	0.831234
	M16816	Weighted median	14	-0.0306073	0.226135	0.97 (0.62-1.51)	0.892336
	M16816	MR Egger	14	-0.434403	0.287747	0.65 (0.37-1.14)	0.157
	M16816	Simple mode	14	0.0881655	0.480022	1.09 (0.43-2.80)	0.857106
	M16816	Weighted mode	14	-0.368455	0.264226	0.69 (0.41-1.16)	0.186549
X-04495	M16818	Inverse variance weighted	11	-0.0244251	0.152468	0.98 (0.72-1.32)	0.872725
	M16818	Weighted median	11	-0.20966	0.215943	0.81 (0.53-1.24)	0.331596
	M16818	MR Egger	11	-0.408161	0.37367	0.66 (0.32-1.38)	0.303075
	M16818	Simple mode	11	-0.381837	0.357233	0.68 (0.34-1.37)	0.310249
	M16818	Weighted mode	11	-0.340014	0.293511	0.71 (0.40-1.27)	0.273603
X-04498	M16821	Inverse variance weighted	22	-0.0488126	0.148086	0.95 (0.71-1.27)	0.741684
	M16821	Weighted median	22	-0.0427799	0.225313	0.96 (0.62-1.49)	0.849412
	M16821	MR Egger	22	0.470797	0.341535	1.60 (0.82-3.13)	0.183283
	M16821	Simple mode	22	-0.131813	0.40895	0.88 (0.39-1.95)	0.750397
	M16821	Weighted mode	22	0.0390281	0.257674	1.04 (0.63-1.72)	0.881056
X-04499--3,4-dihydroxybutyrate	M16822	Inverse variance weighted	21	0.00162836	0.168676	1.00 (0.72-1.39)	0.992297
	M16822	Weighted median	21	-0.113323	0.227927	0.89 (0.57-1.40)	0.619055
	M16822	MR Egger	21	-0.538962	0.66293	0.58 (0.16-2.14)	0.426289
	M16822	Simple mode	21	-0.144531	0.444837	0.87 (0.36-2.07)	0.748626
	M16822	Weighted mode	21	-0.180597	0.413956	0.83 (0.37-1.88)	0.667313
X-04500	M16823	Inverse variance weighted	11	-7.07977e-05	0.0486742	1.00 (0.91-1.10)	0.998839
	M16823	Weighted median	11	0.00664908	0.0537722	1.01 (0.91-1.12)	0.90159
	M16823	MR Egger	11	0.00438059	0.100705	1.00 (0.82-1.22)	0.966253
	M16823	Simple mode	11	0.0168208	0.0821503	1.02 (0.87-1.19)	0.84187
	M16823	Weighted mode	11	0.00884911	0.0658027	1.01 (0.89-1.15)	0.895692
ibuprofen	M17799	Inverse variance weighted	127	0.0131456	0.013155	1.01 (0.99-1.04)	0.317658
	M17799	Weighted median	127	-0.00248117	0.0188915	1.00 (0.96-1.04)	0.895508
	M17799	MR Egger	127	0.024409	0.0343246	1.02 (0.96-1.10)	0.478334
	M17799	Simple mode	127	-0.0443012	0.052013	0.96 (0.86-1.06)	0.395978
	M17799	Weighted mode	127	-0.0375039	0.0422513	0.96 (0.89-1.05)	0.376427
dihomo-linoleate (20:2n6)	M17805	Inverse variance weighted	9	0.139629	0.176283	1.15 (0.81-1.62)	0.428318
	M17805	Weighted median	9	0.179604	0.253698	1.20 (0.73-1.97)	0.47898
	M17805	MR Egger	9	0.38928	0.597019	1.48 (0.46-4.76)	0.535192
	M17805	Simple mode	9	-0.0701407	0.402744	0.93 (0.42-2.05)	0.866068
	M17805	Weighted mode	9	0.294918	0.286595	1.34 (0.77-2.36)	0.333566
X-18601	M17807	Inverse variance weighted	23	-0.127416	0.0862957	0.88 (0.74-1.04)	0.139809
	M17807	Weighted median	23	-0.0727317	0.112776	0.93 (0.75-1.16)	0.518977
	M17807	MR Egger	23	0.0824149	0.229291	1.09 (0.69-1.70)	0.722859
	M17807	Simple mode	23	-0.407366	0.255318	0.67 (0.40-1.10)	0.124862
	M17807	Weighted mode	23	-0.105224	0.191001	0.90 (0.62-1.31)	0.58725
2-hydroxystearate	M17945	Inverse variance weighted	36	0.0966897	0.154966	1.10 (0.81-1.49)	0.532665
	M17945	Weighted median	36	0.34328	0.232931	1.41 (0.89-2.23)	0.140551
	M17945	MR Egger	36	0.389596	0.312721	1.48 (0.80-2.73)	0.221345
	M17945	Simple mode	36	-0.36036	0.445702	0.70 (0.29-1.67)	0.424252
	M17945	Weighted mode	36	0.441618	0.281354	1.56 (0.90-2.70)	0.125501
paraxanthine	M18254	Inverse variance weighted	13	0.110015	0.0666081	1.12 (0.98-1.27)	0.0986016
	M18254	Weighted median	13	0.0555034	0.0914479	1.06 (0.88-1.26)	0.54389
	M18254	MR Egger	13	-0.0336932	0.205368	0.97 (0.65-1.45)	0.872658
	M18254	Simple mode	13	0.0811422	0.140382	1.08 (0.82-1.43)	0.573944
	M18254	Weighted mode	13	0.0578627	0.120026	1.06 (0.84-1.34)	0.63842
2-hydroxyhippurate (salicylurate)	M18281	Inverse variance weighted	13	0.0164782	0.0197547	1.02 (0.98-1.06)	0.404202
	M18281	Weighted median	13	0.0153472	0.0287826	1.02 (0.96-1.07)	0.593887
	M18281	MR Egger	13	0.024101	0.0372813	1.02 (0.95-1.10)	0.531236
	M18281	Simple mode	13	0.00213883	0.0423747	1.00 (0.92-1.09)	0.960575
	M18281	Weighted mode	13	0.0138848	0.0315892	1.01 (0.95-1.08)	0.66808
X-05426	M18283	Inverse variance weighted	10	0.05897	0.116724	1.06 (0.84-1.33)	0.613412
	M18283	Weighted median	10	0.0570802	0.149128	1.06 (0.79-1.42)	0.701898
	M18283	MR Egger	10	-0.532777	0.37954	0.59 (0.28-1.24)	0.198002
	M18283	Simple mode	10	0.142943	0.266296	1.15 (0.68-1.94)	0.604432
	M18283	Weighted mode	10	0.122332	0.249331	1.13 (0.69-1.84)	0.635419
quinate	M18335	Inverse variance weighted	6	0.00507215	0.0841689	1.01 (0.85-1.19)	0.951947
	M18335	Weighted median	6	0.0403957	0.106579	1.04 (0.84-1.28)	0.704671
	M18335	MR Egger	6	0.167669	0.23071	1.18 (0.75-1.86)	0.507628
	M18335	Simple mode	6	0.0482435	0.127312	1.05 (0.82-1.35)	0.720291
	M18335	Weighted mode	6	0.050679	0.128886	1.05 (0.82-1.35)	0.710371
indolelactate	M18349	Inverse variance weighted	19	-0.0233795	0.1389	0.98 (0.74-1.28)	0.866332
	M18349	Weighted median	19	-0.158492	0.204857	0.85 (0.57-1.28)	0.439126
	M18349	MR Egger	19	-0.0278303	0.278063	0.97 (0.56-1.68)	0.921446
	M18349	Simple mode	19	-0.17131	0.365961	0.84 (0.41-1.73)	0.645323
	M18349	Weighted mode	19	-0.0823508	0.238101	0.92 (0.58-1.47)	0.733454
glycylvaline	M18357	Inverse variance weighted	7	0.0402663	0.0947763	1.04 (0.86-1.25)	0.670942
	M18357	Weighted median	7	0.0605787	0.127945	1.06 (0.83-1.37)	0.635875
	M18357	MR Egger	7	0.0495675	0.442708	1.05 (0.44-2.50)	0.915208
	M18357	Simple mode	7	0.0827783	0.19846	1.09 (0.74-1.60)	0.691115
	M18357	Weighted mode	7	0.0917565	0.197803	1.10 (0.74-1.62)	0.659087
gamma-glutamylleucine	M18369	Inverse variance weighted	37	0.145935	0.158583	1.16 (0.85-1.58)	0.357445
	M18369	Weighted median	37	0.091308	0.234404	1.10 (0.69-1.73)	0.696882
	M18369	MR Egger	37	0.0497027	0.336552	1.05 (0.54-2.03)	0.883441
	M18369	Simple mode	37	0.29875	0.376664	1.35 (0.64-2.82)	0.432889
	M18369	Weighted mode	37	0.168398	0.282587	1.18 (0.68-2.06)	0.554961
theobromine	M18392	Inverse variance weighted	6	-0.260496	0.14368	0.77 (0.58- 1.02)	0.0698276
	M18392	Weighted median	6	-0.144405	0.171842	0.87 (0.62- 1.21)	0.400719
	M18392	MR Egger	6	0.790558	1.08861	2.20 (0.26-18.62)	0.507928
	M18392	Simple mode	6	-0.0699964	0.236244	0.93 (0.59- 1.48)	0.778922
	M18392	Weighted mode	6	-0.0780647	0.23611	0.92 (0.58- 1.47)	0.754331
theophylline	M18394	Inverse variance weighted	15	-0.0774749	0.0712535	0.93 (0.80-1.06)	0.276899
	M18394	Weighted median	15	-0.100325	0.103201	0.90 (0.74-1.11)	0.330982
	M18394	MR Egger	15	-0.206739	0.136081	0.81 (0.62-1.06)	0.152644
	M18394	Simple mode	15	-0.248486	0.16274	0.78 (0.57-1.07)	0.149062
	M18394	Weighted mode	15	-0.108156	0.125289	0.90 (0.70-1.15)	0.402548
eicosapentaenoate (EPA; 20:5n3)	M18467	Inverse variance weighted	12	0.0964995	0.117152	1.10 (0.88-1.39)	0.410102
	M18467	Weighted median	12	0.122482	0.158654	1.13 (0.83-1.54)	0.44011
	M18467	MR Egger	12	-0.107047	0.248848	0.90 (0.55-1.46)	0.676196
	M18467	Simple mode	12	0.181792	0.281654	1.20 (0.69-2.08)	0.531872
	M18467	Weighted mode	12	0.063828	0.263884	1.07 (0.64-1.79)	0.813324
estrone 3-sulfate	M18474	Inverse variance weighted	13	0.0362367	0.0250291	1.04 (0.99-1.09)	0.147677
	M18474	Weighted median	13	0.050132	0.0345065	1.05 (0.98-1.12)	0.146272
	M18474	MR Egger	13	0.0420592	0.0362732	1.04 (0.97-1.12)	0.270797
	M18474	Simple mode	13	0.0759489	0.0568694	1.08 (0.97-1.21)	0.206493
	M18474	Weighted mode	13	0.0546885	0.0343147	1.06 (0.99-1.13)	0.13698
glycocholate	M18476	Inverse variance weighted	9	-0.018904	0.0716888	0.98 (0.85-1.13)	0.792015
	M18476	Weighted median	9	0.0633451	0.0948694	1.07 (0.88-1.28)	0.50432
	M18476	MR Egger	9	0.0503211	0.112669	1.05 (0.84-1.31)	0.668635
	M18476	Simple mode	9	0.0733682	0.126266	1.08 (0.84-1.38)	0.577199
	M18476	Weighted mode	9	0.0733682	0.0981614	1.08 (0.89-1.30)	0.4762
glycodeoxycholate	M18477	Inverse variance weighted	7	0.0938281	0.0647319	1.10 (0.97-1.25)	0.147201
	M18477	Weighted median	7	0.0262056	0.0690587	1.03 (0.90-1.18)	0.70434
	M18477	MR Egger	7	0.452225	0.196215	1.57 (1.07-2.31)	0.0693604
	M18477	Simple mode	7	0.0285483	0.0944805	1.03 (0.86-1.24)	0.77273
	M18477	Weighted mode	7	0.00591869	0.0834028	1.01 (0.85-1.18)	0.945732
taurochenodeoxycholate	M18494	Inverse variance weighted	13	-0.0188555	0.0937761	0.98 (0.82-1.18)	0.840644
	M18494	Weighted median	13	0.0836601	0.088982	1.09 (0.91-1.29)	0.34712
	M18494	MR Egger	13	0.116682	0.167249	1.12 (0.81-1.56)	0.499876
	M18494	Simple mode	13	0.113959	0.132176	1.12 (0.86-1.45)	0.405492
	M18494	Weighted mode	13	0.123024	0.0987136	1.13 (0.93-1.37)	0.236444
taurocholate	M18497	Inverse variance weighted	16	-0.0169885	0.0323644	0.98 (0.92-1.05)	0.599644
	M18497	Weighted median	16	-0.010801	0.0456648	0.99 (0.90-1.08)	0.813023
	M18497	MR Egger	16	-0.00453304	0.0461166	1.00 (0.91-1.09)	0.923091
	M18497	Simple mode	16	-0.0228985	0.0579287	0.98 (0.87-1.09)	0.698196
	M18497	Weighted mode	16	-0.0185813	0.0455138	0.98 (0.90-1.07)	0.688854
X-05907	M18929	Inverse variance weighted	12	0.0758125	0.219543	1.08 (0.70-1.66)	0.729854
	M18929	Weighted median	12	-0.100843	0.282983	0.90 (0.52-1.57)	0.721572
	M18929	MR Egger	12	-1.1106	0.493999	0.33 (0.13-0.87)	0.0483281
	M18929	Simple mode	12	-0.0634118	0.448484	0.94 (0.39-2.26)	0.890117
	M18929	Weighted mode	12	-0.277346	0.298191	0.76 (0.42-1.36)	0.372284
docosahexaenoate (DHA; 22:6n3)	M19323	Inverse variance weighted	6	-0.316677	0.178062	0.73 (0.51-1.03)	0.0753274
	M19323	Weighted median	6	-0.313998	0.234904	0.73 (0.46-1.16)	0.181318
	M19323	MR Egger	6	0.0168678	0.39409	1.02 (0.47-2.20)	0.967911
	M19323	Simple mode	6	-0.631824	0.354245	0.53 (0.27-1.06)	0.134573
	M19323	Weighted mode	6	-0.11592	0.287807	0.89 (0.51-1.57)	0.703761
1-stearoylglycerophosphoinositol	M19324	Inverse variance weighted	7	0.0539799	0.120226	1.06 (0.83-1.34)	0.653441
	M19324	Weighted median	7	0.122086	0.13242	1.13 (0.87-1.46)	0.356549
	M19324	MR Egger	7	0.131464	0.215695	1.14 (0.75-1.74)	0.56883
	M19324	Simple mode	7	0.0996858	0.158376	1.10 (0.81-1.51)	0.552268
	M19324	Weighted mode	7	0.0892743	0.153746	1.09 (0.81-1.48)	0.582606
X-06226	M19362	Inverse variance weighted	23	-0.0494518	0.29861	0.95 (0.53-1.71)	0.868467
	M19362	Weighted median	23	0.168867	0.262795	1.18 (0.71-1.98)	0.520497
	M19362	MR Egger	23	0.169184	0.57764	1.18 (0.38-3.67)	0.772482
	M19362	Simple mode	23	0.21279	0.374631	1.24 (0.59-2.58)	0.575788
	M19362	Weighted mode	23	0.21279	0.325908	1.24 (0.65-2.34)	0.520577
X-06246	M19364	Inverse variance weighted	21	0.0142775	0.149242	1.01 (0.76-1.36)	0.923785
	M19364	Weighted median	21	0.138999	0.189117	1.15 (0.79-1.66)	0.462345
	M19364	MR Egger	21	0.516516	0.266499	1.68 (0.99-2.83)	0.0676088
	M19364	Simple mode	21	0.173722	0.276333	1.19 (0.69-2.04)	0.536681
	M19364	Weighted mode	21	0.185206	0.17796	1.20 (0.85-1.71)	0.310425
X-06267	M19368	Inverse variance weighted	12	-0.47036	0.252448	0.62 (0.38-1.02)	0.0624346
	M19368	Weighted median	12	-0.450494	0.304224	0.64 (0.35-1.16)	0.13866
	M19368	MR Egger	12	-1.0897	0.586665	0.34 (0.11-1.06)	0.092903
	M19368	Simple mode	12	-0.428789	0.562648	0.65 (0.22-1.96)	0.462034
	M19368	Weighted mode	12	-0.502192	0.446306	0.61 (0.25-1.45)	0.284449
X-06307	M19396	Inverse variance weighted	8	-0.0493525	0.163814	0.95 (0.69-1.31)	0.763208
	M19396	Weighted median	8	-0.012537	0.21532	0.99 (0.65-1.51)	0.953569
	M19396	MR Egger	8	0.192568	0.505038	1.21 (0.45-3.26)	0.716122
	M19396	Simple mode	8	-0.0542661	0.318957	0.95 (0.51-1.77)	0.869716
	M19396	Weighted mode	8	-0.0152796	0.222513	0.98 (0.64-1.52)	0.947174
X-06350	M19414	Inverse variance weighted	14	0.0819606	0.139643	1.09 (0.83-1.43)	0.55725
	M19414	Weighted median	14	0.00763798	0.196911	1.01 (0.69-1.48)	0.969059
	M19414	MR Egger	14	-0.0687035	0.249168	0.93 (0.57-1.52)	0.787445
	M19414	Simple mode	14	0.145742	0.296182	1.16 (0.65-2.07)	0.630875
	M19414	Weighted mode	14	0.0528475	0.213984	1.05 (0.69-1.60)	0.808789
X-06351	M19415	Inverse variance weighted	5	0.458784	0.279036	1.58 (0.92- 2.73)	0.10014
	M19415	Weighted median	5	0.279296	0.336547	1.32 (0.68- 2.56)	0.406604
	M19415	MR Egger	5	0.33493	1.59574	1.40 (0.06-31.90)	0.847199
	M19415	Simple mode	5	0.242908	0.463929	1.27 (0.51- 3.17)	0.628233
	M19415	Weighted mode	5	0.220429	0.415048	1.25 (0.55- 2.81)	0.623475
myo-inositol	M19934	Inverse variance weighted	40	-0.00901337	0.144301	0.99 (0.75-1.31)	0.950195
	M19934	Weighted median	40	-0.156483	0.208648	0.86 (0.57-1.29)	0.453262
	M19934	MR Egger	40	0.0247399	0.30896	1.03 (0.56-1.88)	0.936598
	M19934	Simple mode	40	-0.290687	0.387362	0.75 (0.35-1.60)	0.457501
	M19934	Weighted mode	40	-0.232949	0.325347	0.79 (0.42-1.50)	0.478256
glucose	M20489	Inverse variance weighted	39	-0.137559	0.214281	0.87 (0.57-1.33)	0.520902
	M20489	Weighted median	39	0.027717	0.301383	1.03 (0.57-1.86)	0.926725
	M20489	MR Egger	39	-0.00239319	0.454374	1.00 (0.41-2.43)	0.995826
	M20489	Simple mode	39	-0.165848	0.6176	0.85 (0.25-2.84)	0.78974
	M20489	Weighted mode	39	0.17961	0.391184	1.20 (0.56-2.58)	0.648747
1,5-anhydroglucitol (1,5-AG)	M20675	Inverse variance weighted	36	-0.0214055	0.0983318	0.98 (0.81-1.19)	0.827673
	M20675	Weighted median	36	-0.0648151	0.146099	0.94 (0.70-1.25)	0.657304
	M20675	MR Egger	36	-0.315501	0.232714	0.73 (0.46-1.15)	0.184118
	M20675	Simple mode	36	0.0901086	0.297645	1.09 (0.61-1.96)	0.763881
	M20675	Weighted mode	36	-0.245878	0.206995	0.78 (0.52-1.17)	0.242894
erythritol	M20699	Inverse variance weighted	28	0.03903	0.117714	1.04 (0.83-1.31)	0.740215
	M20699	Weighted median	28	0.0561658	0.144823	1.06 (0.80-1.40)	0.698146
	M20699	MR Egger	28	0.195327	0.195397	1.22 (0.83-1.78)	0.326697
	M20699	Simple mode	28	-0.177859	0.246498	0.84 (0.52-1.36)	0.476777
	M20699	Weighted mode	28	0.032375	0.137217	1.03 (0.79-1.35)	0.815259
2-hydroxybutyrate (AHB)	M21044	Inverse variance weighted	18	-0.111732	0.131816	0.89 (0.69-1.16)	0.396641
	M21044	Weighted median	18	-0.230601	0.187745	0.79 (0.55-1.15)	0.219345
	M21044	MR Egger	18	-0.117718	0.295836	0.89 (0.50-1.59)	0.695952
	M21044	Simple mode	18	-0.328159	0.350323	0.72 (0.36-1.43)	0.362014
	M21044	Weighted mode	18	-0.328159	0.263004	0.72 (0.43-1.21)	0.229042
3-methyl-2-oxobutyrate	M21047	Inverse variance weighted	18	-0.166781	0.227174	0.85 (0.54-1.32)	0.462854
	M21047	Weighted median	18	-0.0880463	0.309489	0.92 (0.50-1.68)	0.776035
	M21047	MR Egger	18	-1.11867	0.810822	0.33 (0.07-1.60)	0.186666
	M21047	Simple mode	18	0.0981255	0.587026	1.10 (0.35-3.49)	0.869219
	M21047	Weighted mode	18	-0.0643413	0.533353	0.94 (0.33-2.67)	0.905394
1,6-anhydroglucose	M21049	Inverse variance weighted	15	-0.0440832	0.0699816	0.96 (0.83-1.10)	0.528743
	M21049	Weighted median	15	0.0001968	0.0763181	1.00 (0.86-1.16)	0.997943
	M21049	MR Egger	15	0.0963943	0.136538	1.10 (0.84-1.44)	0.492654
	M21049	Simple mode	15	-0.00982172	0.113371	0.99 (0.79-1.24)	0.93219
	M21049	Weighted mode	15	0.0040788	0.0827255	1.00 (0.85-1.18)	0.961373
1-palmitoylglycerol (1-monopalmitin)	M21127	Inverse variance weighted	14	-0.0795035	0.176979	0.92 (0.65-1.31)	0.653269
	M21127	Weighted median	14	-0.265051	0.25256	0.77 (0.47-1.26)	0.293968
	M21127	MR Egger	14	-0.895152	0.576736	0.41 (0.13-1.27)	0.146601
	M21127	Simple mode	14	-0.276239	0.414621	0.76 (0.34-1.71)	0.516904
	M21127	Weighted mode	14	-0.299839	0.296547	0.74 (0.41-1.32)	0.330418
saccharin	M21151	Inverse variance weighted	10	0.0175141	0.0444518	1.02 (0.93-1.11)	0.693579
	M21151	Weighted median	10	0.0097367	0.0611107	1.01 (0.90-1.14)	0.87341
	M21151	MR Egger	10	0.000910811	0.0846895	1.00 (0.85-1.18)	0.991683
	M21151	Simple mode	10	-0.0199325	0.0863283	0.98 (0.83-1.16)	0.822562
	M21151	Weighted mode	10	0.00395874	0.0772552	1.00 (0.86-1.17)	0.960252
1-oleoylglycerol (1-monoolein)	M21184	Inverse variance weighted	16	0.063044	0.132742	1.07 (0.82-1.38)	0.634833
	M21184	Weighted median	16	-0.0953718	0.133188	0.91 (0.70-1.18)	0.473949
	M21184	MR Egger	16	0.635243	0.495035	1.89 (0.72-4.98)	0.220248
	M21184	Simple mode	16	-0.100738	0.204295	0.90 (0.61-1.35)	0.629084
	M21184	Weighted mode	16	-0.119011	0.17934	0.89 (0.62-1.26)	0.517014
1-stearoylglycerol (1-monostearin)	M21188	Inverse variance weighted	26	0.243002	0.142819	1.28 (0.96-1.69)	0.0888549
	M21188	Weighted median	26	0.309883	0.194429	1.36 (0.93-2.00)	0.110978
	M21188	MR Egger	26	0.686832	0.381292	1.99 (0.94-4.20)	0.0842297
	M21188	Simple mode	26	0.356443	0.442034	1.43 (0.60-3.40)	0.427634
	M21188	Weighted mode	26	0.435387	0.502311	1.55 (0.58-4.14)	0.394312
X-08402	M21630	Inverse variance weighted	27	-0.173401	0.10867	0.84 (0.68-1.04)	0.110562
	M21630	Weighted median	27	-0.129986	0.158791	0.88 (0.64-1.20)	0.413016
	M21630	MR Egger	27	-0.248264	0.193102	0.78 (0.53-1.14)	0.210344
	M21630	Simple mode	27	-0.302284	0.272911	0.74 (0.43-1.26)	0.278164
	M21630	Weighted mode	27	-0.11842	0.17039	0.89 (0.64-1.24)	0.493223
2-hydroxyisobutyrate	M22030	Inverse variance weighted	19	0.0549696	0.204444	1.06 (0.71-1.58)	0.788027
	M22030	Weighted median	19	-0.276735	0.241797	0.76 (0.47-1.22)	0.252419
	M22030	MR Egger	19	-0.427836	0.569683	0.65 (0.21-1.99)	0.462918
	M22030	Simple mode	19	-0.383032	0.375856	0.68 (0.33-1.42)	0.321661
	M22030	Weighted mode	19	-0.360871	0.2901	0.70 (0.39-1.23)	0.229473
X-08766	M22032	Inverse variance weighted	16	0.00765241	0.149077	1.01 (0.75-1.35)	0.959061
	M22032	Weighted median	16	0.0147973	0.184719	1.01 (0.71-1.46)	0.936152
	M22032	MR Egger	16	-0.0478327	0.36022	0.95 (0.47-1.93)	0.896251
	M22032	Simple mode	16	-0.108722	0.299729	0.90 (0.50-1.61)	0.721863
	M22032	Weighted mode	16	0.012525	0.204969	1.01 (0.68-1.51)	0.952081
4-methyl-2-oxopentanoate	M22116	Inverse variance weighted	14	-0.0282984	0.357756	0.97 (0.48- 1.96)	0.936953
	M22116	Weighted median	14	0.0835025	0.291706	1.09 (0.61- 1.93)	0.774682
	M22116	MR Egger	14	0.655286	1.24237	1.93 (0.17-21.98)	0.607497
	M22116	Simple mode	14	0.0429038	0.414641	1.04 (0.46- 2.35)	0.919168
	M22116	Weighted mode	14	0.0429038	0.414202	1.04 (0.46- 2.35)	0.919082
phenyllactate (PLA)	M22130	Inverse variance weighted	20	0.00120027	0.138953	1.00 (0.76-1.31)	0.993108
	M22130	Weighted median	20	0.0668757	0.196949	1.07 (0.73-1.57)	0.73419
	M22130	MR Egger	20	-0.0468432	0.393295	0.95 (0.44-2.06)	0.906512
	M22130	Simple mode	20	0.101748	0.358396	1.11 (0.55-2.23)	0.779558
	M22130	Weighted mode	20	0.141443	0.249763	1.15 (0.71-1.88)	0.577813
homocitrulline	M22138	Inverse variance weighted	8	0.0189802	0.169524	1.02 (0.73-1.42)	0.910854
	M22138	Weighted median	8	-0.033603	0.222097	0.97 (0.63-1.49)	0.87974
	M22138	MR Egger	8	-0.381424	0.508339	0.68 (0.25-1.85)	0.48143
	M22138	Simple mode	8	0.408453	0.381707	1.50 (0.71-3.18)	0.320091
	M22138	Weighted mode	8	0.0597457	0.391358	1.06 (0.49-2.29)	0.882972
aspartylphenylalanine	M22175	Inverse variance weighted	8	-0.270684	0.28974	0.76 (0.43-1.35)	0.350186
	M22175	Weighted median	8	0.069682	0.157342	1.07 (0.79-1.46)	0.657861
	M22175	MR Egger	8	0.444	0.726012	1.56 (0.38-6.47)	0.563267
	M22175	Simple mode	8	-0.0415437	0.194004	0.96 (0.66-1.40)	0.836543
	M22175	Weighted mode	8	0.0951853	0.162334	1.10 (0.80-1.51)	0.576048
levulinate (4-oxovalerate)	M22177	Inverse variance weighted	59	0.143401	0.116988	1.15 (0.92-1.45)	0.220283
	M22177	Weighted median	59	-0.172598	0.202114	0.84 (0.57-1.25)	0.393127
	M22177	MR Egger	59	-0.143394	0.219586	0.87 (0.56-1.33)	0.51637
	M22177	Simple mode	59	0.382635	0.419507	1.47 (0.64-3.34)	0.365488
	M22177	Weighted mode	59	-0.12015	0.191647	0.89 (0.61-1.29)	0.533163
palmitoylcarnitine	M22189	Inverse variance weighted	9	-0.311003	0.183616	0.73 (0.51-1.05)	0.090308
	M22189	Weighted median	9	-0.253438	0.233223	0.78 (0.49-1.23)	0.27718
	M22189	MR Egger	9	-0.362973	0.431117	0.70 (0.30-1.62)	0.427647
	M22189	Simple mode	9	-0.0792966	0.350304	0.92 (0.46-1.84)	0.826594
	M22189	Weighted mode	9	-0.310152	0.222605	0.73 (0.47-1.13)	0.201026
X-08988	M22481	Inverse variance weighted	39	-0.157119	0.11756	0.85 (0.68-1.08)	0.181386
	M22481	Weighted median	39	0.0422121	0.164677	1.04 (0.76-1.44)	0.797694
	M22481	MR Egger	39	0.162951	0.178698	1.18 (0.83-1.67)	0.367736
	M22481	Simple mode	39	-0.600462	0.304373	0.55 (0.30-1.00)	0.0558278
	M22481	Weighted mode	39	0.116751	0.171035	1.12 (0.80-1.57)	0.49899
X-09026	M22548	Inverse variance weighted	15	-0.0837227	0.193836	0.92 (0.63-1.34)	0.665796
	M22548	Weighted median	15	-0.11727	0.278548	0.89 (0.52-1.54)	0.673752
	M22548	MR Egger	15	-0.000831761	0.806781	1.00 (0.21-4.86)	0.999193
	M22548	Simple mode	15	-0.0071121	0.444495	0.99 (0.42-2.37)	0.98746
	M22548	Weighted mode	15	-0.0586039	0.372249	0.94 (0.45-1.96)	0.877152
X-09108	M22649	Inverse variance weighted	13	0.235037	0.345109	1.26 (0.64-2.49)	0.49584
	M22649	Weighted median	13	0.199009	0.347375	1.22 (0.62-2.41)	0.566716
	M22649	MR Egger	13	0.0974655	0.764998	1.10 (0.25-4.94)	0.900918
	M22649	Simple mode	13	0.260344	0.500145	1.30 (0.49-3.46)	0.612159
	M22649	Weighted mode	13	0.192039	0.363863	1.21 (0.59-2.47)	0.607274
cholate	M22842	Inverse variance weighted	9	-0.0177383	0.0518391	0.98 (0.89-1.09)	0.732215
	M22842	Weighted median	9	-0.0264216	0.0710943	0.97 (0.85-1.12)	0.71016
	M22842	MR Egger	9	-0.132895	0.11231	0.88 (0.70-1.09)	0.275318
	M22842	Simple mode	9	0.0627825	0.108414	1.06 (0.86-1.32)	0.57846
	M22842	Weighted mode	9	-0.0461325	0.0840788	0.95 (0.81-1.13)	0.598199
X-09706	M24074	Inverse variance weighted	22	0.0473386	0.168456	1.05 (0.75-1.46)	0.7787
	M24074	Weighted median	22	0.0864557	0.218162	1.09 (0.71-1.67)	0.69189
	M24074	MR Egger	22	0.0204012	0.415891	1.02 (0.45-2.31)	0.961363
	M24074	Simple mode	22	0.0949554	0.381265	1.10 (0.52-2.32)	0.805739
	M24074	Weighted mode	22	0.130425	0.331502	1.14 (0.59-2.18)	0.697963
X-10395	M25459	Inverse variance weighted	32	-0.182879	0.113044	0.83 (0.67-1.04)	0.105714
	M25459	Weighted median	32	-0.116263	0.147999	0.89 (0.67-1.19)	0.432119
	M25459	MR Egger	32	-0.130099	0.154871	0.88 (0.65-1.19)	0.407525
	M25459	Simple mode	32	-0.234754	0.322371	0.79 (0.42-1.49)	0.471951
	M25459	Weighted mode	32	-0.119417	0.107849	0.89 (0.72-1.10)	0.2767
X-10429	M25599	Inverse variance weighted	21	0.138337	0.123942	1.15 (0.90-1.46)	0.264361
	M25599	Weighted median	21	0.162238	0.159777	1.18 (0.86-1.61)	0.309914
	M25599	MR Egger	21	0.153212	0.232674	1.17 (0.74-1.84)	0.518127
	M25599	Simple mode	21	0.136952	0.265915	1.15 (0.68-1.93)	0.612182
	M25599	Weighted mode	21	0.155104	0.201114	1.17 (0.79-1.73)	0.44959
X-10500	M27256	Inverse variance weighted	37	0.0169242	0.376715	1.02 (0.49- 2.13)	0.964167
	M27256	Weighted median	37	-0.156132	0.300404	0.86 (0.47- 1.54)	0.603245
	M27256	MR Egger	37	0.654994	1.17067	1.93 (0.19-19.10)	0.579383
	M27256	Simple mode	37	-0.769977	0.540074	0.46 (0.16- 1.33)	0.162572
	M27256	Weighted mode	37	0.058011	0.407053	1.06 (0.48- 2.35)	0.887468
X-10506	M27273	Inverse variance weighted	12	-0.0796894	0.294209	0.92 (0.52-1.64)	0.786499
	M27273	Weighted median	12	-0.247623	0.322314	0.78 (0.42-1.47)	0.44233
	M27273	MR Egger	12	0.0328666	0.818535	1.03 (0.21-5.14)	0.968762
	M27273	Simple mode	12	-0.414788	0.479968	0.66 (0.26-1.69)	0.405929
	M27273	Weighted mode	12	-0.236901	0.372206	0.79 (0.38-1.64)	0.537485
X-10510	M27278	Inverse variance weighted	24	-0.0495517	0.134984	0.95 (0.73-1.24)	0.71355
	M27278	Weighted median	24	0.0404518	0.198381	1.04 (0.71-1.54)	0.838424
	M27278	MR Egger	24	-0.466942	0.294356	0.63 (0.35-1.12)	0.126938
	M27278	Simple mode	24	0.174123	0.324606	1.19 (0.63-2.25)	0.596824
	M27278	Weighted mode	24	0.0950715	0.25525	1.10 (0.67-1.81)	0.712958
1-linoleoylglycerol (1-monolinolein)	M27447	Inverse variance weighted	14	0.113656	0.108926	1.12 (0.90-1.39)	0.296752
	M27447	Weighted median	14	0.0331515	0.119825	1.03 (0.82-1.31)	0.782037
	M27447	MR Egger	14	0.0236441	0.287975	1.02 (0.58-1.80)	0.935917
	M27447	Simple mode	14	0.132353	0.204966	1.14 (0.76-1.71)	0.529686
	M27447	Weighted mode	14	0.00808316	0.185852	1.01 (0.70-1.45)	0.96597
indoleacetate	M27513	Inverse variance weighted	23	-0.105067	0.111156	0.90 (0.72-1.12)	0.344548
	M27513	Weighted median	23	-0.035551	0.147572	0.97 (0.72-1.29)	0.809629
	M27513	MR Egger	23	0.219441	0.192424	1.25 (0.85-1.82)	0.266958
	M27513	Simple mode	23	-0.0444956	0.260926	0.96 (0.57-1.60)	0.866152
	M27513	Weighted mode	23	0.0944997	0.197566	1.10 (0.75-1.62)	0.637142
hyodeoxycholate	M27531	Inverse variance weighted	16	0.0277083	0.0580368	1.03 (0.92-1.15)	0.633058
	M27531	Weighted median	16	0.0392568	0.0720412	1.04 (0.90-1.20)	0.585808
	M27531	MR Egger	16	0.154788	0.0990931	1.17 (0.96-1.42)	0.140594
	M27531	Simple mode	16	-0.0803537	0.112205	0.92 (0.74-1.15)	0.484912
	M27531	Weighted mode	16	0.0453315	0.0697011	1.05 (0.91-1.20)	0.52529
3-indoxyl sulfate	M27672	Inverse variance weighted	5	-0.118857	0.296129	0.89 (0.50- 1.59)	0.688149
	M27672	Weighted median	5	-0.281008	0.241221	0.76 (0.47- 1.21)	0.244043
	M27672	MR Egger	5	-0.273474	3.00838	0.76 (0.00-276.71)	0.933298
	M27672	Simple mode	5	-0.379786	0.438001	0.68 (0.29- 1.61)	0.434811
	M27672	Weighted mode	5	-0.330753	0.463072	0.72 (0.29- 1.78)	0.514534
N-acetylglycine	M27710	Inverse variance weighted	22	-0.101305	0.0604768	0.90 (0.80-1.02)	0.0939129
	M27710	Weighted median	22	-0.106468	0.0832251	0.90 (0.76-1.06)	0.200799
	M27710	MR Egger	22	-0.271932	0.126733	0.76 (0.59-0.98)	0.044351
	M27710	Simple mode	22	-0.00191208	0.146883	1.00 (0.75-1.33)	0.989737
	M27710	Weighted mode	22	-0.121957	0.0988334	0.89 (0.73-1.07)	0.230848
bilirubin (Z,Z)	M27716	Inverse variance weighted	19	-0.0199156	0.0435065	0.98 (0.90-1.07)	0.647124
	M27716	Weighted median	19	0.0110913	0.0571396	1.01 (0.90-1.13)	0.846091
	M27716	MR Egger	19	-0.0566656	0.0874688	0.94 (0.80-1.12)	0.525744
	M27716	Simple mode	19	0.00691748	0.111355	1.01 (0.81-1.25)	0.951151
	M27716	Weighted mode	19	0.00691748	0.0565133	1.01 (0.90-1.12)	0.903935
creatine	M27718	Inverse variance weighted	11	-0.0817191	0.146908	0.92 (0.69-1.23)	0.578032
	M27718	Weighted median	11	0.00913973	0.186727	1.01 (0.70-1.46)	0.960962
	M27718	MR Egger	11	0.0900245	0.341678	1.09 (0.56-2.14)	0.798116
	M27718	Simple mode	11	0.174448	0.299931	1.19 (0.66-2.14)	0.573695
	M27718	Weighted mode	11	0.0752794	0.238548	1.08 (0.68-1.72)	0.758814
erythrose	M27722	Inverse variance weighted	8	0.0537903	0.166235	1.06 (0.76-1.46)	0.746256
	M27722	Weighted median	8	0.0612907	0.225308	1.06 (0.68-1.65)	0.785598
	M27722	MR Egger	8	0.329623	0.401365	1.39 (0.63-3.05)	0.442901
	M27722	Simple mode	8	-0.308765	0.406199	0.73 (0.33-1.63)	0.471995
	M27722	Weighted mode	8	-0.280504	0.360593	0.76 (0.37-1.53)	0.462109
glycerol 2-phosphate	M27728	Inverse variance weighted	31	0.0502176	0.140459	1.05 (0.80-1.38)	0.720698
	M27728	Weighted median	31	0.0416911	0.182577	1.04 (0.73-1.49)	0.819376
	M27728	MR Egger	31	0.199106	0.286889	1.22 (0.70-2.14)	0.493194
	M27728	Simple mode	31	-0.216107	0.296777	0.81 (0.45-1.44)	0.47215
	M27728	Weighted mode	31	0.0215604	0.209046	1.02 (0.68-1.54)	0.918541
threonate	M27738	Inverse variance weighted	18	-0.146711	0.0914154	0.86 (0.72-1.03)	0.108521
	M27738	Weighted median	18	-0.0962893	0.11143	0.91 (0.73-1.13)	0.38752
	M27738	MR Egger	18	-0.0632242	0.132896	0.94 (0.72-1.22)	0.64069
	M27738	Simple mode	18	-0.106945	0.155819	0.90 (0.66-1.22)	0.501754
	M27738	Weighted mode	18	-0.106945	0.105743	0.90 (0.73-1.11)	0.32602
X-10810	M30805	Inverse variance weighted	17	-0.00735817	0.109963	0.99 (0.80-1.23)	0.946649
	M30805	Weighted median	17	0.0609739	0.140684	1.06 (0.81-1.40)	0.664717
	M30805	MR Egger	17	0.0741716	0.161569	1.08 (0.78-1.48)	0.652765
	M30805	Simple mode	17	0.340315	0.400649	1.41 (0.64-3.08)	0.408185
	M30805	Weighted mode	17	0.0955935	0.125217	1.10 (0.86-1.41)	0.456322
cysteine	M31453	Inverse variance weighted	19	0.0341619	0.151526	1.03 (0.77-1.39)	0.821628
	M31453	Weighted median	19	0.171752	0.213117	1.19 (0.78-1.80)	0.420297
	M31453	MR Egger	19	0.375449	0.234701	1.46 (0.92-2.31)	0.128086
	M31453	Simple mode	19	0.17715	0.399223	1.19 (0.55-2.61)	0.66252
	M31453	Weighted mode	19	0.318909	0.227304	1.38 (0.88-2.15)	0.177629
pyroglutamylglycine	M31522	Inverse variance weighted	4	-0.00284772	0.103249	1.00 (0.81-1.22)	0.977996
	M31522	Weighted median	4	0.00268078	0.121673	1.00 (0.79-1.27)	0.982422
	M31522	MR Egger	4	-0.199298	0.306718	0.82 (0.45-1.49)	0.582499
	M31522	Simple mode	4	0.0905117	0.171841	1.09 (0.78-1.53)	0.634852
	M31522	Weighted mode	4	0.013572	0.165829	1.01 (0.73-1.40)	0.939926
N-(2-furoyl)glycine	M31536	Inverse variance weighted	28	0.00783028	0.0189333	1.01 (0.97-1.05)	0.679188
	M31536	Weighted median	28	-0.0121783	0.0304842	0.99 (0.93-1.05)	0.689528
	M31536	MR Egger	28	0.0171818	0.0327381	1.02 (0.95-1.08)	0.604152
	M31536	Simple mode	28	-0.0264154	0.0514588	0.97 (0.88-1.08)	0.611895
	M31536	Weighted mode	28	-0.0121115	0.031912	0.99 (0.93-1.05)	0.707264
DSGEGDFXAEGGGVR*	M31548	Inverse variance weighted	13	-0.00526213	0.109859	0.99 (0.80-1.23)	0.961797
	M31548	Weighted median	13	-0.040902	0.125493	0.96 (0.75-1.23)	0.744478
	M31548	MR Egger	13	0.249804	0.35103	1.28 (0.65-2.55)	0.491509
	M31548	Simple mode	13	0.358321	0.282454	1.43 (0.82-2.49)	0.22864
	M31548	Weighted mode	13	-0.264364	0.260357	0.77 (0.46-1.28)	0.329956
pyridoxate	M31555	Inverse variance weighted	12	-0.0671668	0.120045	0.94 (0.74-1.18)	0.575812
	M31555	Weighted median	12	-0.119861	0.154482	0.89 (0.66-1.20)	0.437817
	M31555	MR Egger	12	0.18189	0.178902	1.20 (0.84-1.70)	0.333262
	M31555	Simple mode	12	-0.121531	0.252435	0.89 (0.54-1.45)	0.63964
	M31555	Weighted mode	12	-0.0151662	0.183469	0.98 (0.69-1.41)	0.935604
androsterone sulfate	M31591	Inverse variance weighted	29	0.0595803	0.0365051	1.06 (0.99-1.14)	0.102656
	M31591	Weighted median	29	0.028617	0.0497795	1.03 (0.93-1.13)	0.565376
	M31591	MR Egger	29	0.0460467	0.0563256	1.05 (0.94-1.17)	0.420794
	M31591	Simple mode	29	0.0894996	0.100332	1.09 (0.90-1.33)	0.379977
	M31591	Weighted mode	29	0.0419225	0.0491357	1.04 (0.95-1.15)	0.400789
3-carboxy-4-methyl-5-propyl-2-furanpropanoate (CMPF)	M31787	Inverse variance weighted	14	0.010745	0.0466519	1.01 (0.92-1.11)	0.81784
	M31787	Weighted median	14	0.0237179	0.0648849	1.02 (0.90-1.16)	0.71471
	M31787	MR Egger	14	-0.0242314	0.101831	0.98 (0.80-1.19)	0.81593
	M31787	Simple mode	14	0.0403166	0.0858528	1.04 (0.88-1.23)	0.646419
	M31787	Weighted mode	14	0.0146957	0.0690855	1.01 (0.89-1.16)	0.834847
3-(4-hydroxyphenyl)lactate	M32197	Inverse variance weighted	23	0.122019	0.187258	1.13 (0.78-1.63)	0.514654
	M32197	Weighted median	23	-0.0617456	0.199648	0.94 (0.64-1.39)	0.757115
	M32197	MR Egger	23	0.361508	0.38709	1.44 (0.67-3.07)	0.360965
	M32197	Simple mode	23	-0.154675	0.29689	0.86 (0.48-1.53)	0.607582
	M32197	Weighted mode	23	-0.0483463	0.244784	0.95 (0.59-1.54)	0.845245
acetylcarnitine	M32198	Inverse variance weighted	21	-0.0550565	0.161019	0.95 (0.69-1.30)	0.732407
	M32198	Weighted median	21	0.136501	0.220053	1.15 (0.74-1.76)	0.535055
	M32198	MR Egger	21	0.514422	0.383556	1.67 (0.79-3.55)	0.195672
	M32198	Simple mode	21	0.0541765	0.358022	1.06 (0.52-2.13)	0.881238
	M32198	Weighted mode	21	0.186507	0.272161	1.21 (0.71-2.05)	0.501031
serine	M32315	Inverse variance weighted	38	-0.0753844	0.173662	0.93 (0.66-1.30)	0.664226
	M32315	Weighted median	38	-0.0767847	0.237421	0.93 (0.58-1.47)	0.746383
	M32315	MR Egger	38	-0.498288	0.507034	0.61 (0.22-1.64)	0.332289
	M32315	Simple mode	38	-0.0548342	0.576326	0.95 (0.31-2.93)	0.924714
	M32315	Weighted mode	38	-0.494428	0.528568	0.61 (0.22-1.72)	0.355642
trans-4-hydroxyproline	M32319	Inverse variance weighted	6	-0.0281771	0.146567	0.97 (0.73-1.30)	0.847549
	M32319	Weighted median	6	-0.0983305	0.194102	0.91 (0.62-1.33)	0.612441
	M32319	MR Egger	6	-0.0779588	0.282231	0.93 (0.53-1.61)	0.796061
	M32319	Simple mode	6	-0.129915	0.262842	0.88 (0.52-1.47)	0.642062
	M32319	Weighted mode	6	-0.14607	0.233279	0.86 (0.55-1.37)	0.55868
glutamate	M32322	Inverse variance weighted	3	0.420386	0.318018	1.52 (0.82- 2.84)	0.186203
	M32322	Weighted median	3	0.366848	0.37711	1.44 (0.69- 3.02)	0.330659
	M32322	MR Egger	3	-2.46661	4.40289	0.08 (0.00-474.87)	0.674904
	M32322	Simple mode	3	0.341366	0.465773	1.41 (0.56- 3.51)	0.539878
	M32322	Weighted mode	3	0.321153	0.444137	1.38 (0.58- 3.29)	0.544752
hexanoylcarnitine	M32328	Inverse variance weighted	25	-0.168913	0.0874233	0.84 (0.71-1.00)	0.0533443
	M32328	Weighted median	25	-0.245401	0.125582	0.78 (0.61-1.00)	0.0506888
	M32328	MR Egger	25	-0.279585	0.16783	0.76 (0.54-1.05)	0.1093
	M32328	Simple mode	25	-0.367582	0.225904	0.69 (0.44-1.08)	0.116762
	M32328	Weighted mode	25	-0.253632	0.13271	0.78 (0.60-1.01)	0.067996
glycine	M32338	Inverse variance weighted	37	-0.226158	0.0850899	0.80 (0.68-0.94)	0.0078636
	M32338	Weighted median	37	-0.252847	0.130254	0.78 (0.60-1.00)	0.0522359
	M32338	MR Egger	37	-0.250419	0.155586	0.78 (0.57-1.06)	0.116487
	M32338	Simple mode	37	-0.0857854	0.256863	0.92 (0.55-1.52)	0.740337
	M32338	Weighted mode	37	-0.227539	0.134563	0.80 (0.61-1.04)	0.0994891
alanine	M32339	Inverse variance weighted	40	0.128679	0.162722	1.14 (0.83-1.56)	0.429064
	M32339	Weighted median	40	0.00382428	0.224728	1.00 (0.65-1.56)	0.986423
	M32339	MR Egger	40	0.167523	0.557809	1.18 (0.40-3.53)	0.765568
	M32339	Simple mode	40	-0.00838846	0.438538	0.99 (0.42-2.34)	0.984836
	M32339	Weighted mode	40	0.0109771	0.383372	1.01 (0.48-2.14)	0.977303
glycochenodeoxycholate	M32346	Inverse variance weighted	14	-0.00421966	0.0559922	1.00 (0.89-1.11)	0.939927
	M32346	Weighted median	14	0.0402954	0.077124	1.04 (0.90-1.21)	0.601339
	M32346	MR Egger	14	0.0153318	0.120489	1.02 (0.80-1.29)	0.900853
	M32346	Simple mode	14	0.150477	0.128085	1.16 (0.90-1.49)	0.261137
	M32346	Weighted mode	14	0.0315329	0.0918879	1.03 (0.86-1.24)	0.736959
2-aminobutyrate	M32348	Inverse variance weighted	48	-0.0452704	0.16084	0.96 (0.70-1.31)	0.778356
	M32348	Weighted median	48	-0.0699424	0.224226	0.93 (0.60-1.45)	0.755095
	M32348	MR Egger	48	0.262119	0.454635	1.30 (0.53-3.17)	0.567056
	M32348	Simple mode	48	0.0430299	0.498482	1.04 (0.39-2.77)	0.931577
	M32348	Weighted mode	48	-0.10994	0.390951	0.90 (0.42-1.93)	0.779782
scyllo-inositol	M32379	Inverse variance weighted	13	0.217836	0.0971628	1.24 (1.03-1.50)	0.0249635
	M32379	Weighted median	13	0.312922	0.14742	1.37 (1.02-1.83)	0.0337828
	M32379	MR Egger	13	0.199408	0.154611	1.22 (0.90-1.65)	0.223598
	M32379	Simple mode	13	0.362998	0.237631	1.44 (0.90-2.29)	0.152538
	M32379	Weighted mode	13	0.313401	0.165949	1.37 (0.99-1.89)	0.0833603
dodecanedioate	M32388	Inverse variance weighted	7	0.0644197	0.14193	1.07 (0.81-1.41)	0.649911
	M32388	Weighted median	7	0.0670789	0.181853	1.07 (0.75-1.53)	0.712229
	M32388	MR Egger	7	-0.256744	0.55936	0.77 (0.26-2.32)	0.665501
	M32388	Simple mode	7	-0.220436	0.280399	0.80 (0.46-1.39)	0.461688
	M32388	Weighted mode	7	-0.00576531	0.204723	0.99 (0.67-1.49)	0.978447
gamma-glutamylvaline	M32393	Inverse variance weighted	15	0.0386485	0.234093	1.04 (0.66- 1.64)	0.868866
	M32393	Weighted median	15	0.00222037	0.299019	1.00 (0.56- 1.80)	0.994075
	M32393	MR Egger	15	0.665056	0.918538	1.94 (0.32-11.77)	0.48187
	M32393	Simple mode	15	0.0173336	0.46338	1.02 (0.41- 2.52)	0.970689
	M32393	Weighted mode	15	0.0292909	0.394375	1.03 (0.48- 2.23)	0.941845
indolepropionate	M32405	Inverse variance weighted	18	-0.10341	0.0881792	0.90 (0.76-1.07)	0.240904
	M32405	Weighted median	18	-0.149153	0.121881	0.86 (0.68-1.09)	0.221044
	M32405	MR Egger	18	-0.281708	0.187661	0.75 (0.52-1.09)	0.152793
	M32405	Simple mode	18	-0.137519	0.166236	0.87 (0.63-1.21)	0.419558
	M32405	Weighted mode	18	-0.158755	0.138734	0.85 (0.65-1.12)	0.268349
butyrylcarnitine	M32412	Inverse variance weighted	49	0.102259	0.0454011	1.11 (1.01-1.21)	0.0243007
	M32412	Weighted median	49	0.0298007	0.0601187	1.03 (0.92-1.16)	0.620107
	M32412	MR Egger	49	0.0645071	0.0740167	1.07 (0.92-1.23)	0.3879
	M32412	Simple mode	49	0.107345	0.145849	1.11 (0.84-1.48)	0.465313
	M32412	Weighted mode	49	0.0344465	0.0597217	1.04 (0.92-1.16)	0.56678
myristoleate (14:1n5)	M32418	Inverse variance weighted	16	-0.225322	0.121029	0.80 (0.63-1.01)	0.0626435
	M32418	Weighted median	16	-0.202876	0.157668	0.82 (0.60-1.11)	0.198189
	M32418	MR Egger	16	-0.245359	0.273853	0.78 (0.46-1.34)	0.385425
	M32418	Simple mode	16	-0.151597	0.239907	0.86 (0.54-1.38)	0.536967
	M32418	Weighted mode	16	-0.131745	0.192877	0.88 (0.60-1.28)	0.504986
dehydroisoandrosterone sulfate (DHEA-S)	M32425	Inverse variance weighted	23	-0.0540097	0.0785711	0.95 (0.81-1.11)	0.491831
	M32425	Weighted median	23	0.0175929	0.110091	1.02 (0.82-1.26)	0.873036
	M32425	MR Egger	23	0.491815	0.219962	1.64 (1.06-2.52)	0.0363438
	M32425	Simple mode	23	0.0311089	0.210738	1.03 (0.68-1.56)	0.883988
	M32425	Weighted mode	23	0.0849581	0.181569	1.09 (0.76-1.55)	0.64445
3-methylxanthine	M32445	Inverse variance weighted	14	-0.0326698	0.0956422	0.97 (0.80-1.17)	0.732664
	M32445	Weighted median	14	-0.109118	0.12212	0.90 (0.71-1.14)	0.371575
	M32445	MR Egger	14	0.415489	0.231998	1.52 (0.96-2.39)	0.0985445
	M32445	Simple mode	14	-0.0699563	0.23078	0.93 (0.59-1.47)	0.766588
	M32445	Weighted mode	14	-0.0589234	0.205962	0.94 (0.63-1.41)	0.779318
propionylcarnitine	M32452	Inverse variance weighted	38	0.0485029	0.14601	1.05 (0.79-1.40)	0.739746
	M32452	Weighted median	38	0.161768	0.195073	1.18 (0.80-1.72)	0.406953
	M32452	MR Egger	38	-0.302096	0.321176	0.74 (0.39-1.39)	0.353182
	M32452	Simple mode	38	0.253422	0.358664	1.29 (0.64-2.60)	0.484258
	M32452	Weighted mode	38	0.223473	0.30753	1.25 (0.68-2.28)	0.472001
caproate (6:0)	M32489	Inverse variance weighted	37	-0.107329	0.185466	0.90 (0.62-1.29)	0.562792
	M32489	Weighted median	37	-0.0507256	0.263992	0.95 (0.57-1.59)	0.847626
	M32489	MR Egger	37	-0.771775	0.601462	0.46 (0.14-1.50)	0.207866
	M32489	Simple mode	37	-0.252799	0.577566	0.78 (0.25-2.41)	0.664221
	M32489	Weighted mode	37	-0.370655	0.410234	0.69 (0.31-1.54)	0.372256
caprylate (8:0)	M32492	Inverse variance weighted	45	-0.085269	0.14707	0.92 (0.69-1.23)	0.56206
	M32492	Weighted median	45	-0.0668543	0.223087	0.94 (0.60-1.45)	0.764422
	M32492	MR Egger	45	-0.236627	0.314031	0.79 (0.43-1.46)	0.455247
	M32492	Simple mode	45	-0.00561789	0.389983	0.99 (0.46-2.14)	0.988572
	M32492	Weighted mode	45	-0.0980032	0.281164	0.91 (0.52-1.57)	0.72908
10-undecenoate (11:1n1)	M32497	Inverse variance weighted	33	0.047935	0.068213	1.05 (0.92-1.20)	0.482227
	M32497	Weighted median	33	0.0381599	0.0938366	1.04 (0.86-1.25)	0.684256
	M32497	MR Egger	33	0.0391543	0.10144	1.04 (0.85-1.27)	0.702144
	M32497	Simple mode	33	0.0329488	0.203134	1.03 (0.69-1.54)	0.872167
	M32497	Weighted mode	33	0.0236002	0.0852238	1.02 (0.87-1.21)	0.783623
docosapentaenoate (n3 DPA; 22:5n3)	M32504	Inverse variance weighted	11	0.0273616	0.157359	1.03 (0.75-1.40)	0.861959
	M32504	Weighted median	11	0.00108449	0.19048	1.00 (0.69-1.45)	0.995457
	M32504	MR Egger	11	-0.334841	0.415806	0.72 (0.32-1.62)	0.441412
	M32504	Simple mode	11	0.0390131	0.359276	1.04 (0.51-2.10)	0.915677
	M32504	Weighted mode	11	0.110589	0.335606	1.12 (0.58-2.16)	0.74856
X-11204	M32518	Inverse variance weighted	42	0.0491474	0.179809	1.05 (0.74-1.49)	0.784598
	M32518	Weighted median	42	0.00651632	0.25036	1.01 (0.62-1.64)	0.979235
	M32518	MR Egger	42	-0.0983935	0.691952	0.91 (0.23-3.52)	0.887638
	M32518	Simple mode	42	-0.166358	0.565013	0.85 (0.28-2.56)	0.769914
	M32518	Weighted mode	42	-0.244337	0.522587	0.78 (0.28-2.18)	0.642581
X-02269	M32549	Inverse variance weighted	11	0.0088564	0.118584	1.01 (0.80-1.27)	0.940466
	M32549	Weighted median	11	-0.184597	0.108798	0.83 (0.67-1.03)	0.0897533
	M32549	MR Egger	11	-0.127283	0.401855	0.88 (0.40-1.94)	0.758665
	M32549	Simple mode	11	-0.234393	0.169673	0.79 (0.57-1.10)	0.197228
	M32549	Weighted mode	11	-0.224771	0.131683	0.80 (0.62-1.03)	0.118646
phenol sulfate	M32553	Inverse variance weighted	16	-0.0644362	0.0867319	0.94 (0.79-1.11)	0.457521
	M32553	Weighted median	16	-0.0978089	0.136192	0.91 (0.69-1.18)	0.472652
	M32553	MR Egger	16	0.0965816	0.268055	1.10 (0.65-1.86)	0.723997
	M32553	Simple mode	16	-0.170785	0.223801	0.84 (0.54-1.31)	0.457231
	M32553	Weighted mode	16	-0.137502	0.210871	0.87 (0.58-1.32)	0.524223
X-06126	M32557	Inverse variance weighted	13	0.0390775	0.100187	1.04 (0.85-1.27)	0.696502
	M32557	Weighted median	13	-0.0473066	0.130517	0.95 (0.74-1.23)	0.717012
	M32557	MR Egger	13	0.325974	0.344513	1.39 (0.71-2.72)	0.364375
	M32557	Simple mode	13	-0.155458	0.221787	0.86 (0.55-1.32)	0.496713
	M32557	Weighted mode	13	-0.0880442	0.203137	0.92 (0.61-1.36)	0.672396
X-07765	M32560	Inverse variance weighted	13	-0.0478029	0.0522091	0.95 (0.86-1.06)	0.359875
	M32560	Weighted median	13	-0.034655	0.0579816	0.97 (0.86-1.08)	0.550047
	M32560	MR Egger	13	-0.0274536	0.0858552	0.97 (0.82-1.15)	0.755137
	M32560	Simple mode	13	-0.162456	0.0909043	0.85 (0.71-1.02)	0.0991833
	M32560	Weighted mode	13	-0.0128413	0.0538021	0.99 (0.89-1.10)	0.815384
X-11247	M32564	Inverse variance weighted	20	-0.0768123	0.0508822	0.93 (0.84-1.02)	0.131143
	M32564	Weighted median	20	-0.0546096	0.0760261	0.95 (0.82-1.10)	0.472572
	M32564	MR Egger	20	0.0183872	0.126152	1.02 (0.80-1.30)	0.885735
	M32564	Simple mode	20	-0.0587109	0.13853	0.94 (0.72-1.24)	0.676461
	M32564	Weighted mode	20	-0.0464976	0.138441	0.95 (0.73-1.25)	0.740654
X-11261	M32578	Inverse variance weighted	19	-0.151433	0.105077	0.86 (0.70-1.06)	0.149541
	M32578	Weighted median	19	-0.149176	0.134923	0.86 (0.66-1.12)	0.268881
	M32578	MR Egger	19	-0.147179	0.295345	0.86 (0.48-1.54)	0.624637
	M32578	Simple mode	19	-0.243661	0.257115	0.78 (0.47-1.30)	0.355846
	M32578	Weighted mode	19	-0.0554539	0.249946	0.95 (0.58-1.54)	0.826918
bilirubin (E,E)*	M32586	Inverse variance weighted	18	-0.0255424	0.0662447	0.97 (0.86-1.11)	0.69981
	M32586	Weighted median	18	0.0108691	0.0703706	1.01 (0.88-1.16)	0.877251
	M32586	MR Egger	18	-0.0101027	0.13596	0.99 (0.76-1.29)	0.941687
	M32586	Simple mode	18	0.00843466	0.170905	1.01 (0.72-1.41)	0.961213
	M32586	Weighted mode	18	0.0132305	0.0711978	1.01 (0.88-1.17)	0.85478
X-02249	M32587	Inverse variance weighted	14	0.147789	0.197555	1.16 (0.79-1.71)	0.454407
	M32587	Weighted median	14	0.414865	0.197711	1.51 (1.03-2.23)	0.0358748
	M32587	MR Egger	14	0.271306	0.701599	1.31 (0.33-5.19)	0.705751
	M32587	Simple mode	14	0.501745	0.380844	1.65 (0.78-3.48)	0.210433
	M32587	Weighted mode	14	0.492513	0.298023	1.64 (0.91-2.93)	0.122346
heme*	M32593	Inverse variance weighted	13	0.0435285	0.119826	1.04 (0.83-1.32)	0.716407
	M32593	Weighted median	13	-0.0421158	0.155396	0.96 (0.71-1.30)	0.786373
	M32593	MR Egger	13	-0.22346	0.249184	0.80 (0.49-1.30)	0.389047
	M32593	Simple mode	13	0.0852092	0.286867	1.09 (0.62-1.91)	0.771519
	M32593	Weighted mode	13	-0.129431	0.232644	0.88 (0.56-1.39)	0.588198
X-11299	M32616	Inverse variance weighted	12	-0.0424768	0.0814605	0.96 (0.82-1.12)	0.60206
	M32616	Weighted median	12	-0.0510607	0.0937158	0.95 (0.79-1.14)	0.585859
	M32616	MR Egger	12	0.455955	0.381568	1.58 (0.75-3.33)	0.259676
	M32616	Simple mode	12	-0.00253986	0.167991	1.00 (0.72-1.39)	0.988208
	M32616	Weighted mode	12	-0.0486009	0.158015	0.95 (0.70-1.30)	0.764154
X-11315	M32632	Inverse variance weighted	29	-0.0680101	0.0955511	0.93 (0.77-1.13)	0.47661
	M32632	Weighted median	29	-0.0424055	0.133547	0.96 (0.74-1.25)	0.75084
	M32632	MR Egger	29	-0.0627472	0.169188	0.94 (0.67-1.31)	0.713626
	M32632	Simple mode	29	0.00163134	0.247051	1.00 (0.62-1.63)	0.994778
	M32632	Weighted mode	29	-0.027931	0.184476	0.97 (0.68-1.40)	0.88074
X-11317	M32634	Inverse variance weighted	45	0.111053	0.152359	1.12 (0.83-1.51)	0.46607
	M32634	Weighted median	45	-0.103958	0.216607	0.90 (0.59-1.38)	0.631271
	M32634	MR Egger	45	-0.0754271	0.354203	0.93 (0.46-1.86)	0.832373
	M32634	Simple mode	45	-0.194476	0.482585	0.82 (0.32-2.12)	0.688909
	M32634	Weighted mode	45	-0.0426143	0.319	0.96 (0.51-1.79)	0.894338
1-linoleoylglycerophosphoethanolamine*	M32635	Inverse variance weighted	15	-0.325958	0.202633	0.72 (0.49-1.07)	0.1077
	M32635	Weighted median	15	-0.460353	0.188074	0.63 (0.44-0.91)	0.0143765
	M32635	MR Egger	15	-0.266019	0.569021	0.77 (0.25-2.34)	0.647879
	M32635	Simple mode	15	-0.312801	0.346996	0.73 (0.37-1.44)	0.382594
	M32635	Weighted mode	15	-0.416843	0.203873	0.66 (0.44-0.98)	0.0601712
X-11327	M32644	Inverse variance weighted	40	0.0453469	0.153182	1.05 (0.78-1.41)	0.767205
	M32644	Weighted median	40	0.0314328	0.233718	1.03 (0.65-1.63)	0.893015
	M32644	MR Egger	40	0.386473	0.422551	1.47 (0.64-3.37)	0.366159
	M32644	Simple mode	40	-0.326297	0.450246	0.72 (0.30-1.74)	0.472958
	M32644	Weighted mode	40	-0.143438	0.354496	0.87 (0.43-1.74)	0.687962
X-11334	M32651	Inverse variance weighted	26	-0.143583	0.129061	0.87 (0.67-1.12)	0.265915
	M32651	Weighted median	26	-0.0820857	0.192692	0.92 (0.63-1.34)	0.670112
	M32651	MR Egger	26	-0.0282668	0.366022	0.97 (0.47-1.99)	0.939083
	M32651	Simple mode	26	0.0365633	0.329144	1.04 (0.54-1.98)	0.912435
	M32651	Weighted mode	26	-0.00950145	0.250915	0.99 (0.61-1.62)	0.970094
3-dehydrocarnitine*	M32654	Inverse variance weighted	29	0.220782	0.127019	1.25 (0.97-1.60)	0.0821791
	M32654	Weighted median	29	0.343831	0.19053	1.41 (0.97-2.05)	0.0711368
	M32654	MR Egger	29	1.13221	0.326477	3.10 (1.64-5.88)	0.00177364
	M32654	Simple mode	29	0.352049	0.360167	1.42 (0.70-2.88)	0.336711
	M32654	Weighted mode	29	0.39315	0.276517	1.48 (0.86-2.55)	0.166131
pyroglutamine*	M32672	Inverse variance weighted	20	0.0698574	0.102172	1.07 (0.88-1.31)	0.494149
	M32672	Weighted median	20	0.178724	0.128619	1.20 (0.93-1.54)	0.164664
	M32672	MR Egger	20	0.473615	0.264505	1.61 (0.96-2.70)	0.0901957
	M32672	Simple mode	20	0.2124	0.215849	1.24 (0.81-1.89)	0.337471
	M32672	Weighted mode	20	0.232213	0.161961	1.26 (0.92-1.73)	0.167895
C-glycosyltryptophan*	M32675	Inverse variance weighted	21	0.317884	0.227898	1.37 (0.88-2.15)	0.16306
	M32675	Weighted median	21	0.335644	0.319438	1.40 (0.75-2.62)	0.293381
	M32675	MR Egger	21	0.387003	0.428042	1.47 (0.64-3.41)	0.377251
	M32675	Simple mode	21	0.582143	0.546282	1.79 (0.61-5.22)	0.29928
	M32675	Weighted mode	21	0.498708	0.359858	1.65 (0.81-3.33)	0.181054
X-11374	M32691	Inverse variance weighted	18	0.045075	0.0650984	1.05 (0.92-1.19)	0.488678
	M32691	Weighted median	18	0.0594202	0.0936961	1.06 (0.88-1.28)	0.525964
	M32691	MR Egger	18	0.241088	0.159811	1.27 (0.93-1.74)	0.150898
	M32691	Simple mode	18	-0.164484	0.167972	0.85 (0.61-1.18)	0.341195
	M32691	Weighted mode	18	0.225713	0.149396	1.25 (0.94-1.68)	0.149196
X-11381	M32698	Inverse variance weighted	18	-0.179194	0.208998	0.84 (0.55-1.26)	0.391226
	M32698	Weighted median	18	0.0946916	0.258006	1.10 (0.66-1.82)	0.71361
	M32698	MR Egger	18	0.621638	0.581503	1.86 (0.60-5.82)	0.300924
	M32698	Simple mode	18	0.036636	0.359559	1.04 (0.51-2.10)	0.920035
	M32698	Weighted mode	18	0.0889002	0.298831	1.09 (0.61-1.96)	0.769695
X-03056--N-[3-(2-Oxopyrrolidin-1-yl)propyl]acetamide	M32709	Inverse variance weighted	36	-0.0106835	0.101682	0.99 (0.81-1.21)	0.916322
	M32709	Weighted median	36	-0.191245	0.139193	0.83 (0.63-1.08)	0.169456
	M32709	MR Egger	36	-0.128521	0.203415	0.88 (0.59-1.31)	0.531733
	M32709	Simple mode	36	-0.20565	0.292349	0.81 (0.46-1.44)	0.486435
	M32709	Weighted mode	36	-0.258536	0.213384	0.77 (0.51-1.17)	0.233784
X-11412	M32729	Inverse variance weighted	48	0.0923093	0.148975	1.10 (0.82-1.47)	0.535501
	M32729	Weighted median	48	0.157058	0.200896	1.17 (0.79-1.73)	0.434338
	M32729	MR Egger	48	0.1619	0.379426	1.18 (0.56-2.47)	0.67159
	M32729	Simple mode	48	0.629005	0.434973	1.88 (0.80-4.40)	0.154792
	M32729	Weighted mode	48	0.643881	0.432211	1.90 (0.82-4.44)	0.142974
X-01911	M32735	Inverse variance weighted	18	-0.154635	0.068166	0.86 (0.75-0.98)	0.0232984
	M32735	Weighted median	18	-0.136971	0.0981125	0.87 (0.72-1.06)	0.162697
	M32735	MR Egger	18	0.0934417	0.192192	1.10 (0.75-1.60)	0.633425
	M32735	Simple mode	18	-0.223978	0.176136	0.80 (0.57-1.13)	0.220631
	M32735	Weighted mode	18	-0.0594415	0.136579	0.94 (0.72-1.23)	0.66888
X-11422--xanthine	M32739	Inverse variance weighted	8	-0.283889	0.231468	0.75 (0.48-1.19)	0.220022
	M32739	Weighted median	8	-0.26385	0.300943	0.77 (0.43-1.39)	0.380626
	M32739	MR Egger	8	-0.427278	0.649695	0.65 (0.18-2.33)	0.535158
	M32739	Simple mode	8	-0.45354	0.430828	0.64 (0.27-1.48)	0.327447
	M32739	Weighted mode	8	-0.0790709	0.452921	0.92 (0.38-2.24)	0.866352
X-11423--O-sulfo-L-tyrosine	M32740	Inverse variance weighted	52	-0.19683	0.213719	0.82 (0.54-1.25)	0.357064
	M32740	Weighted median	52	0.191219	0.228948	1.21 (0.77-1.90)	0.403602
	M32740	MR Egger	52	-0.328176	0.644994	0.72 (0.20-2.55)	0.613127
	M32740	Simple mode	52	0.293962	0.470643	1.34 (0.53-3.38)	0.535021
	M32740	Weighted mode	52	0.391291	0.329789	1.48 (0.77-2.82)	0.240926
X-09789	M32753	Inverse variance weighted	12	0.0237849	0.102516	1.02 (0.84-1.25)	0.816529
	M32753	Weighted median	12	-0.0672297	0.127817	0.93 (0.73-1.20)	0.5989
	M32753	MR Egger	12	0.110455	0.354455	1.12 (0.56-2.24)	0.76173
	M32753	Simple mode	12	0.157793	0.241747	1.17 (0.73-1.88)	0.527343
	M32753	Weighted mode	12	-0.040994	0.169322	0.96 (0.69-1.34)	0.813152
X-11437	M32754	Inverse variance weighted	15	-0.00364022	0.0314955	1.00 (0.94-1.06)	0.907986
	M32754	Weighted median	15	0.0157231	0.044462	1.02 (0.93-1.11)	0.723615
	M32754	MR Egger	15	0.0165936	0.0442485	1.02 (0.93-1.11)	0.7137
	M32754	Simple mode	15	-0.0421311	0.0731691	0.96 (0.83-1.11)	0.573887
	M32754	Weighted mode	15	0.0199396	0.0428766	1.02 (0.94-1.11)	0.649049
X-11438	M32755	Inverse variance weighted	24	-0.00969846	0.12214	0.99 (0.78-1.26)	0.936711
	M32755	Weighted median	24	-0.0137846	0.133889	0.99 (0.76-1.28)	0.917998
	M32755	MR Egger	24	0.179771	0.242492	1.20 (0.74-1.93)	0.466322
	M32755	Simple mode	24	0.194168	0.239276	1.21 (0.76-1.94)	0.425409
	M32755	Weighted mode	24	0.173841	0.170804	1.19 (0.85-1.66)	0.319368
X-11440	M32757	Inverse variance weighted	22	0.0186176	0.0492114	1.02 (0.93-1.12)	0.705194
	M32757	Weighted median	22	0.0840738	0.0686898	1.09 (0.95-1.24)	0.220966
	M32757	MR Egger	22	0.0777099	0.083082	1.08 (0.92-1.27)	0.36077
	M32757	Simple mode	22	-0.107938	0.126548	0.90 (0.70-1.15)	0.403315
	M32757	Weighted mode	22	0.114394	0.0724376	1.12 (0.97-1.29)	0.129235
X-11441	M32758	Inverse variance weighted	22	-0.00341871	0.0633568	1.00 (0.88-1.13)	0.956967
	M32758	Weighted median	22	0.0362246	0.0836224	1.04 (0.88-1.22)	0.664875
	M32758	MR Egger	22	-0.0349198	0.116019	0.97 (0.77-1.21)	0.766534
	M32758	Simple mode	22	0.19699	0.172599	1.22 (0.87-1.71)	0.266586
	M32758	Weighted mode	22	0.0590487	0.0844598	1.06 (0.90-1.25)	0.49214
X-11442	M32759	Inverse variance weighted	25	-0.101657	0.0571354	0.90 (0.81-1.01)	0.0752018
	M32759	Weighted median	25	0.00300816	0.076501	1.00 (0.86-1.17)	0.968634
	M32759	MR Egger	25	-0.0795437	0.0984601	0.92 (0.76-1.12)	0.427438
	M32759	Simple mode	25	-0.0137546	0.187108	0.99 (0.68-1.42)	0.942008
	M32759	Weighted mode	25	0.00983682	0.0804662	1.01 (0.86-1.18)	0.903721
X-11444	M32761	Inverse variance weighted	19	0.4245	0.151774	1.53 (1.14-2.06)	0.00515906
	M32761	Weighted median	19	0.352757	0.150791	1.42 (1.06-1.91)	0.0193158
	M32761	MR Egger	19	0.309153	0.374647	1.36 (0.65-2.84)	0.420695
	M32761	Simple mode	19	0.211725	0.237513	1.24 (0.78-1.97)	0.384463
	M32761	Weighted mode	19	0.287573	0.172295	1.33 (0.95-1.87)	0.112402
X-11445--5-alpha-pregnan-3beta,20alpha-disulfate	M32762	Inverse variance weighted	15	-0.0339693	0.0772569	0.97 (0.83-1.12)	0.660159
	M32762	Weighted median	15	-0.103444	0.0915794	0.90 (0.75-1.08)	0.258666
	M32762	MR Egger	15	0.045352	0.269421	1.05 (0.62-1.77)	0.868913
	M32762	Simple mode	15	-0.119387	0.192625	0.89 (0.61-1.29)	0.545352
	M32762	Weighted mode	15	-0.119387	0.217726	0.89 (0.58-1.36)	0.592098
X-11452	M32769	Inverse variance weighted	6	0.0926966	0.158797	1.10 (0.80-1.50)	0.559392
	M32769	Weighted median	6	0.0898288	0.156201	1.09 (0.81-1.49)	0.565235
	M32769	MR Egger	6	0.111577	0.613107	1.12 (0.34-3.72)	0.864444
	M32769	Simple mode	6	0.0515982	0.214444	1.05 (0.69-1.60)	0.819409
	M32769	Weighted mode	6	0.0882289	0.1776	1.09 (0.77-1.55)	0.640409
X-11469	M32786	Inverse variance weighted	19	0.0317145	0.078989	1.03 (0.88-1.21)	0.688048
	M32786	Weighted median	19	-0.0858758	0.0924424	0.92 (0.77-1.10)	0.352907
	M32786	MR Egger	19	-0.201094	0.316718	0.82 (0.44-1.52)	0.533926
	M32786	Simple mode	19	-0.19531	0.155728	0.82 (0.61-1.12)	0.225822
	M32786	Weighted mode	19	-0.199332	0.14645	0.82 (0.61-1.09)	0.190281
X-11470	M32787	Inverse variance weighted	12	0.277899	0.244406	1.32 (0.82-2.13)	0.255523
	M32787	Weighted median	12	-0.00233768	0.220834	1.00 (0.65-1.54)	0.991554
	M32787	MR Egger	12	0.611611	0.74931	1.84 (0.42-8.01)	0.43338
	M32787	Simple mode	12	0.126807	0.340776	1.14 (0.58-2.21)	0.716878
	M32787	Weighted mode	12	0.104681	0.295924	1.11 (0.62-1.98)	0.730218
X-11478	M32795	Inverse variance weighted	13	-0.0538873	0.0865097	0.95 (0.80-1.12)	0.533347
	M32795	Weighted median	13	-0.0533753	0.124924	0.95 (0.74-1.21)	0.66919
	M32795	MR Egger	13	-0.250057	0.163195	0.78 (0.57-1.07)	0.1537
	M32795	Simple mode	13	-0.0286242	0.172955	0.97 (0.69-1.36)	0.871305
	M32795	Weighted mode	13	-0.0865359	0.128832	0.92 (0.71-1.18)	0.514503
X-11483	M32800	Inverse variance weighted	12	0.0143536	0.0518065	1.01 (0.92-1.12)	0.781732
	M32800	Weighted median	12	0.00301384	0.069701	1.00 (0.87-1.15)	0.965511
	M32800	MR Egger	12	-0.061404	0.0770906	0.94 (0.81-1.09)	0.44423
	M32800	Simple mode	12	0.00433276	0.104497	1.00 (0.82-1.23)	0.96767
	M32800	Weighted mode	12	0.00433276	0.0706342	1.00 (0.87-1.15)	0.952188
X-11485	M32802	Inverse variance weighted	7	0.221614	0.122055	1.25 (0.98-1.59)	0.0694186
	M32802	Weighted median	7	0.201906	0.161577	1.22 (0.89-1.68)	0.211447
	M32802	MR Egger	7	-0.173248	0.312174	0.84 (0.46-1.55)	0.602824
	M32802	Simple mode	7	0.516103	0.275479	1.68 (0.98-2.87)	0.110147
	M32802	Weighted mode	7	0.101545	0.20598	1.11 (0.74-1.66)	0.639544
X-11491	M32808	Inverse variance weighted	18	-0.27126	0.0884587	0.76 (0.64-0.91)	0.00216568
	M32808	Weighted median	18	-0.21551	0.0926347	0.81 (0.67-0.97)	0.0199947
	M32808	MR Egger	18	-0.2853	0.193593	0.75 (0.51-1.10)	0.159961
	M32808	Simple mode	18	-0.265755	0.170599	0.77 (0.55-1.07)	0.137706
	M32808	Weighted mode	18	-0.299778	0.136596	0.74 (0.57-0.97)	0.0423697
X-11497	M32814	Inverse variance weighted	14	0.0667878	0.247985	1.07 (0.66-1.74)	0.787682
	M32814	Weighted median	14	0.261117	0.282293	1.30 (0.75-2.26)	0.354973
	M32814	MR Egger	14	-0.526046	1.28849	0.59 (0.05-7.38)	0.690269
	M32814	Simple mode	14	0.370526	0.43234	1.45 (0.62-3.38)	0.406953
	M32814	Weighted mode	14	0.348022	0.399001	1.42 (0.65-3.10)	0.398905
HWESASXX*	M32836	Inverse variance weighted	7	0.0436716	0.180185	1.04 (0.73-1.49)	0.808492
	M32836	Weighted median	7	0.0973554	0.168839	1.10 (0.79-1.53)	0.564199
	M32836	MR Egger	7	0.254085	0.841102	1.29 (0.25-6.70)	0.774748
	M32836	Simple mode	7	0.0631346	0.319515	1.07 (0.57-1.99)	0.849886
	M32836	Weighted mode	7	0.355267	0.246658	1.43 (0.88-2.31)	0.199846
X-11521	M32838	Inverse variance weighted	12	0.0306708	0.200598	1.03 (0.70-1.53)	0.87848
	M32838	Weighted median	12	0.0770242	0.213182	1.08 (0.71-1.64)	0.71787
	M32838	MR Egger	12	0.302361	0.541364	1.35 (0.47-3.91)	0.588778
	M32838	Simple mode	12	-0.0453453	0.382553	0.96 (0.45-2.02)	0.907782
	M32838	Weighted mode	12	-0.218224	0.458288	0.80 (0.33-1.97)	0.64327
X-11529	M32846	Inverse variance weighted	25	-0.127804	0.0293912	0.88 (0.83-0.93)	1.37143e-05
	M32846	Weighted median	25	-0.124845	0.0441164	0.88 (0.81-0.96)	0.0046561
	M32846	MR Egger	25	-0.173331	0.0439674	0.84 (0.77-0.92)	0.000649209
	M32846	Simple mode	25	-0.181353	0.0806606	0.83 (0.71-0.98)	0.0340077
	M32846	Weighted mode	25	-0.149317	0.040721	0.86 (0.80-0.93)	0.00121705
X-11530	M32847	Inverse variance weighted	21	-0.072257	0.0730368	0.93 (0.81-1.07)	0.322505
	M32847	Weighted median	21	0.0131235	0.0850038	1.01 (0.86-1.20)	0.877304
	M32847	MR Egger	21	-0.127617	0.126911	0.88 (0.69-1.13)	0.327265
	M32847	Simple mode	21	-0.459005	0.240991	0.63 (0.39-1.01)	0.0713084
	M32847	Weighted mode	21	0.0177159	0.0913701	1.02 (0.85-1.22)	0.848216
X-11537	M32854	Inverse variance weighted	6	-0.180482	0.122812	0.83 (0.66-1.06)	0.141676
	M32854	Weighted median	6	-0.229762	0.163371	0.79 (0.58-1.09)	0.159611
	M32854	MR Egger	6	0.0337789	0.638505	1.03 (0.30-3.62)	0.960346
	M32854	Simple mode	6	-0.275771	0.243457	0.76 (0.47-1.22)	0.308705
	M32854	Weighted mode	6	-0.268973	0.247035	0.76 (0.47-1.24)	0.325912
X-11538	M32855	Inverse variance weighted	25	-0.30898	0.0756162	0.73 (0.63-0.85)	4.38574e-05
	M32855	Weighted median	25	-0.272774	0.091441	0.76 (0.64-0.91)	0.0028538
	M32855	MR Egger	25	-0.316883	0.140966	0.73 (0.55-0.96)	0.0344662
	M32855	Simple mode	25	-0.288389	0.147076	0.75 (0.56-1.00)	0.0616056
	M32855	Weighted mode	25	-0.320054	0.0888614	0.73 (0.61-0.86)	0.00143147
X-11540	M32857	Inverse variance weighted	8	0.0726975	0.105404	1.08 (0.87-1.32)	0.490381
	M32857	Weighted median	8	0.174039	0.1358	1.19 (0.91-1.55)	0.199988
	M32857	MR Egger	8	0.292898	0.364861	1.34 (0.66-2.74)	0.452727
	M32857	Simple mode	8	0.227043	0.229639	1.25 (0.80-1.97)	0.355748
	M32857	Weighted mode	8	0.209541	0.228375	1.23 (0.79-1.93)	0.389383
X-11546	M32863	Inverse variance weighted	14	0.00811428	0.04008	1.01 (0.93-1.09)	0.839563
	M32863	Weighted median	14	-0.000347069	0.0584416	1.00 (0.89-1.12)	0.995262
	M32863	MR Egger	14	-0.0928224	0.0746352	0.91 (0.79-1.05)	0.237365
	M32863	Simple mode	14	0.0796753	0.0999923	1.08 (0.89-1.32)	0.439869
	M32863	Weighted mode	14	-0.00258726	0.0578741	1.00 (0.89-1.12)	0.965022
X-11550	M32867	Inverse variance weighted	21	0.0743189	0.454915	1.08 (0.44-2.63)	0.870228
	M32867	Weighted median	21	0.185774	0.480194	1.20 (0.47-3.09)	0.698851
	M32867	MR Egger	21	-2.5722	1.50429	0.08 (0.00-1.46)	0.103563
	M32867	Simple mode	21	0.049779	0.837416	1.05 (0.20-5.43)	0.953189
	M32867	Weighted mode	21	0.0784165	0.801605	1.08 (0.22-5.20)	0.923046
X-11552	M32869	Inverse variance weighted	17	0.135173	0.0987275	1.14 (0.94-1.39)	0.17095
	M32869	Weighted median	17	0.115501	0.137536	1.12 (0.86-1.47)	0.401028
	M32869	MR Egger	17	0.142856	0.415322	1.15 (0.51-2.60)	0.735647
	M32869	Simple mode	17	0.0963731	0.25066	1.10 (0.67-1.80)	0.705687
	M32869	Weighted mode	17	0.0490593	0.257471	1.05 (0.63-1.74)	0.85128
X-11593--O-methylascorbate*	M32910	Inverse variance weighted	61	-0.11194	0.106969	0.89 (0.72-1.10)	0.295342
	M32910	Weighted median	61	-0.521677	0.163029	0.59 (0.43-0.82)	0.00137478
	M32910	MR Egger	61	-0.397258	0.190913	0.67 (0.46-0.98)	0.0417997
	M32910	Simple mode	61	0.445621	0.402542	1.56 (0.71-3.44)	0.272704
	M32910	Weighted mode	61	-0.502346	0.167938	0.61 (0.44-0.84)	0.0040267
adrenate (22:4n6)	M32980	Inverse variance weighted	11	0.123631	0.144376	1.13 (0.85-1.50)	0.391824
	M32980	Weighted median	11	0.139332	0.224092	1.15 (0.74-1.78)	0.534099
	M32980	MR Egger	11	-0.0570559	0.347139	0.94 (0.48-1.87)	0.87308
	M32980	Simple mode	11	0.309187	0.388479	1.36 (0.64-2.92)	0.444577
	M32980	Weighted mode	11	-0.168224	0.397206	0.85 (0.39-1.84)	0.680882
homostachydrine*	M33009	Inverse variance weighted	6	0.00731798	0.11796	1.01 (0.80-1.27)	0.950533
	M33009	Weighted median	6	0.0216651	0.157601	1.02 (0.75-1.39)	0.890661
	M33009	MR Egger	6	0.07261	0.340792	1.08 (0.55-2.10)	0.841696
	M33009	Simple mode	6	0.0331617	0.206942	1.03 (0.69-1.55)	0.87896
	M33009	Weighted mode	6	0.0190164	0.198053	1.02 (0.69-1.50)	0.927237
ADSGEGDFXAEGGGVR*	M33084	Inverse variance weighted	11	-0.281907	0.10571	0.75 (0.61-0.93)	0.00765782
	M33084	Weighted median	11	-0.274989	0.102753	0.76 (0.62-0.93)	0.00744584
	M33084	MR Egger	11	-0.056693	0.2079	0.94 (0.63-1.42)	0.791243
	M33084	Simple mode	11	-0.249757	0.165834	0.78 (0.56-1.08)	0.162966
	M33084	Weighted mode	11	-0.249757	0.103385	0.78 (0.64-0.95)	0.0363215
X-11786--methylcysteine	M33131	Inverse variance weighted	13	-0.226587	0.10087	0.80 (0.65-0.97)	0.0246831
	M33131	Weighted median	13	-0.282852	0.138451	0.75 (0.57-0.99)	0.0410548
	M33131	MR Egger	13	-0.625588	0.391057	0.53 (0.25-1.15)	0.137962
	M33131	Simple mode	13	-0.0116841	0.224757	0.99 (0.64-1.54)	0.959396
	M33131	Weighted mode	13	-0.364646	0.196119	0.69 (0.47-1.02)	0.0876659
X-11787	M33132	Inverse variance weighted	40	-0.00803441	0.169615	0.99 (0.71-1.38)	0.96222
	M33132	Weighted median	40	-0.178998	0.234907	0.84 (0.53-1.33)	0.446063
	M33132	MR Egger	40	-0.512219	0.283345	0.60 (0.34-1.04)	0.0785652
	M33132	Simple mode	40	0.132834	0.4793	1.14 (0.45-2.92)	0.783135
	M33132	Weighted mode	40	-0.3282	0.215536	0.72 (0.47-1.10)	0.135898
X-11792	M33137	Inverse variance weighted	15	-0.0651676	0.0429864	0.94 (0.86-1.02)	0.129518
	M33137	Weighted median	15	-0.105728	0.0643333	0.90 (0.79-1.02)	0.100292
	M33137	MR Egger	15	-0.20432	0.138319	0.82 (0.62-1.07)	0.163443
	M33137	Simple mode	15	-0.0960333	0.120886	0.91 (0.72-1.15)	0.440213
	M33137	Weighted mode	15	-0.121531	0.0757553	0.89 (0.76-1.03)	0.13097
X-11793--oxidized bilirubin*	M33138	Inverse variance weighted	26	-0.0364979	0.0753912	0.96 (0.83-1.12)	0.628305
	M33138	Weighted median	26	0.0117397	0.101821	1.01 (0.83-1.24)	0.908209
	M33138	MR Egger	26	0.115196	0.144573	1.12 (0.85-1.49)	0.433377
	M33138	Simple mode	26	-0.364233	0.227416	0.69 (0.44-1.08)	0.121802
	M33138	Weighted mode	26	-0.000521694	0.108686	1.00 (0.81-1.24)	0.996208
X-11795	M33140	Inverse variance weighted	12	0.214182	0.221164	1.24 (0.80-1.91)	0.332829
	M33140	Weighted median	12	0.0865772	0.246779	1.09 (0.67-1.77)	0.725717
	M33140	MR Egger	12	0.279835	0.678777	1.32 (0.35-5.00)	0.688844
	M33140	Simple mode	12	0.145675	0.377883	1.16 (0.55-2.43)	0.707216
	M33140	Weighted mode	12	0.117585	0.333918	1.12 (0.58-2.16)	0.731389
X-11799	M33144	Inverse variance weighted	9	-0.0177439	0.0620755	0.98 (0.87-1.11)	0.774998
	M33144	Weighted median	9	-0.00797228	0.075545	0.99 (0.86-1.15)	0.915955
	M33144	MR Egger	9	-0.0256253	0.142369	0.97 (0.74-1.29)	0.862258
	M33144	Simple mode	9	0.0732039	0.125831	1.08 (0.84-1.38)	0.576746
	M33144	Weighted mode	9	-0.00602059	0.0767791	0.99 (0.86-1.16)	0.939424
X-11805	M33150	Inverse variance weighted	11	0.02712	0.0389977	1.03 (0.95-1.11)	0.486789
	M33150	Weighted median	11	0.0145496	0.0517197	1.01 (0.92-1.12)	0.778468
	M33150	MR Egger	11	0.0254543	0.0575617	1.03 (0.92-1.15)	0.668774
	M33150	Simple mode	11	0.0517959	0.0911406	1.05 (0.88-1.26)	0.582362
	M33150	Weighted mode	11	0.0115297	0.0507215	1.01 (0.92-1.12)	0.82476
X-11818	M33163	Inverse variance weighted	19	0.0789432	0.156366	1.08 (0.80-1.47)	0.613656
	M33163	Weighted median	19	-0.0390627	0.200484	0.96 (0.65-1.42)	0.845517
	M33163	MR Egger	19	-0.0611607	0.341776	0.94 (0.48-1.84)	0.860093
	M33163	Simple mode	19	-0.0755355	0.380815	0.93 (0.44-1.96)	0.844993
	M33163	Weighted mode	19	-0.0658873	0.266217	0.94 (0.56-1.58)	0.807326
X-11820	M33165	Inverse variance weighted	14	-0.0795515	0.147562	0.92 (0.69-1.23)	0.589813
	M33165	Weighted median	14	0.0447326	0.131038	1.05 (0.81-1.35)	0.732824
	M33165	MR Egger	14	-0.0410159	0.307617	0.96 (0.53-1.75)	0.896139
	M33165	Simple mode	14	0.0260533	0.185559	1.03 (0.71-1.48)	0.890493
	M33165	Weighted mode	14	0.0937934	0.14592	1.10 (0.83-1.46)	0.531544
2-hydroxyacetaminophen sulfate*	M33173	Inverse variance weighted	47	0.00402244	0.00459616	1.00 (1.00-1.01)	0.381479
	M33173	Weighted median	47	0.00340898	0.00700757	1.00 (0.99-1.02)	0.626633
	M33173	MR Egger	47	0.0119475	0.00881626	1.01 (0.99-1.03)	0.182129
	M33173	Simple mode	47	0.00635693	0.0110711	1.01 (0.98-1.03)	0.568634
	M33173	Weighted mode	47	0.0023575	0.00669185	1.00 (0.99-1.02)	0.726226
2-methoxyacetaminophen sulfate*	M33178	Inverse variance weighted	492	-0.00234	0.00333809	1.00 (0.99-1.00)	0.483303
	M33178	Weighted median	492	-0.00235341	0.00533266	1.00 (0.99-1.01)	0.658981
	M33178	MR Egger	492	-0.000883415	0.010147	1.00 (0.98-1.02)	0.930658
	M33178	Simple mode	492	0.000278081	0.0166793	1.00 (0.97-1.03)	0.986705
	M33178	Weighted mode	492	0.00195322	0.0119128	1.00 (0.98-1.03)	0.86983
X-11843	M33188	Inverse variance weighted	3	-0.071014	0.11152	0.93 (0.75-1.16)	0.524265
	M33188	Weighted median	3	-0.0915581	0.110028	0.91 (0.74-1.13)	0.405333
	M33188	MR Egger	3	-0.0839349	0.269692	0.92 (0.54-1.56)	0.807918
	M33188	Simple mode	3	-0.14337	0.144067	0.87 (0.65-1.15)	0.424514
	M33188	Weighted mode	3	-0.0966393	0.106157	0.91 (0.74-1.12)	0.458734
X-11845	M33190	Inverse variance weighted	20	0.0235341	0.040702	1.02 (0.95-1.11)	0.563126
	M33190	Weighted median	20	0.0137409	0.0497516	1.01 (0.92-1.12)	0.782401
	M33190	MR Egger	20	0.0676729	0.092638	1.07 (0.89-1.28)	0.474481
	M33190	Simple mode	20	-0.0846864	0.0848968	0.92 (0.78-1.09)	0.331046
	M33190	Weighted mode	20	-0.00362892	0.0615643	1.00 (0.88-1.12)	0.953611
X-11847	M33192	Inverse variance weighted	13	0.029833	0.047831	1.03 (0.94-1.13)	0.532814
	M33192	Weighted median	13	0.0737857	0.0646652	1.08 (0.95-1.22)	0.253852
	M33192	MR Egger	13	0.129678	0.120665	1.14 (0.90-1.44)	0.305517
	M33192	Simple mode	13	0.115558	0.120536	1.12 (0.89-1.42)	0.356629
	M33192	Weighted mode	13	0.113721	0.110919	1.12 (0.90-1.39)	0.325464
X-11849	M33194	Inverse variance weighted	13	0.0376856	0.0489332	1.04 (0.94-1.14)	0.441215
	M33194	Weighted median	13	0.00778846	0.0658836	1.01 (0.89-1.15)	0.905897
	M33194	MR Egger	13	0.179202	0.122625	1.20 (0.94-1.52)	0.171881
	M33194	Simple mode	13	-0.0481881	0.104175	0.95 (0.78-1.17)	0.651947
	M33194	Weighted mode	13	-0.0301577	0.0914903	0.97 (0.81-1.16)	0.747364
X-11850	M33195	Inverse variance weighted	8	-0.0479834	0.0479368	0.95 (0.87-1.05)	0.316841
	M33195	Weighted median	8	-0.0331249	0.0643872	0.97 (0.85-1.10)	0.606928
	M33195	MR Egger	8	-0.000549495	0.0837599	1.00 (0.85-1.18)	0.994978
	M33195	Simple mode	8	-0.145453	0.0958918	0.86 (0.72-1.04)	0.173091
	M33195	Weighted mode	8	-0.0276846	0.063957	0.97 (0.86-1.10)	0.678139
X-11852	M33197	Inverse variance weighted	10	0.0572553	0.0503588	1.06 (0.96-1.17)	0.25556
	M33197	Weighted median	10	0.0622275	0.0615101	1.06 (0.94-1.20)	0.311699
	M33197	MR Egger	10	0.0880069	0.0895698	1.09 (0.92-1.30)	0.354606
	M33197	Simple mode	10	0.100292	0.104073	1.11 (0.90-1.36)	0.36039
	M33197	Weighted mode	10	0.0626086	0.0689227	1.06 (0.93-1.22)	0.387351
X-11858	M33203	Inverse variance weighted	15	0.0135971	0.033918	1.01 (0.95-1.08)	0.688507
	M33203	Weighted median	15	0.0402084	0.0453325	1.04 (0.95-1.14)	0.375097
	M33203	MR Egger	15	0.0669091	0.0617832	1.07 (0.95-1.21)	0.298501
	M33203	Simple mode	15	0.0638959	0.0842984	1.07 (0.90-1.26)	0.461036
	M33203	Weighted mode	15	0.0705707	0.0698741	1.07 (0.94-1.23)	0.329648
X-11859	M33204	Inverse variance weighted	14	-0.0875388	0.172851	0.92 (0.65-1.29)	0.612548
	M33204	Weighted median	14	-0.115527	0.218951	0.89 (0.58-1.37)	0.59775
	M33204	MR Egger	14	0.028731	0.479441	1.03 (0.40-2.63)	0.953201
	M33204	Simple mode	14	-0.0506894	0.364215	0.95 (0.47-1.94)	0.891445
	M33204	Weighted mode	14	-0.18502	0.309611	0.83 (0.45-1.52)	0.560382
X-11876	M33221	Inverse variance weighted	18	0.0890142	0.128971	1.09 (0.85-1.41)	0.490075
	M33221	Weighted median	18	0.110912	0.117336	1.12 (0.89-1.41)	0.34453
	M33221	MR Egger	18	-0.0483904	0.253308	0.95 (0.58-1.57)	0.850902
	M33221	Simple mode	18	0.0980121	0.172712	1.10 (0.79-1.55)	0.577801
	M33221	Weighted mode	18	0.0587228	0.143111	1.06 (0.80-1.40)	0.686688
1-arachidonoylglycerophosphocholine*	M33228	Inverse variance weighted	24	0.219736	0.115608	1.25 (0.99-1.56)	0.0573417
	M33228	Weighted median	24	0.345368	0.165064	1.41 (1.02-1.95)	0.0364096
	M33228	MR Egger	24	0.178988	0.221238	1.20 (0.78-1.85)	0.427162
	M33228	Simple mode	24	0.25757	0.305351	1.29 (0.71-2.35)	0.407626
	M33228	Weighted mode	24	0.342696	0.173109	1.41 (1.00-1.98)	0.0598322
1-palmitoleoylglycerophosphocholine*	M33230	Inverse variance weighted	14	-0.529949	0.245082	0.59 (0.36-0.95)	0.0305928
	M33230	Weighted median	14	-0.391307	0.267866	0.68 (0.40-1.14)	0.144062
	M33230	MR Egger	14	-1.38897	0.753968	0.25 (0.06-1.09)	0.0902781
	M33230	Simple mode	14	-0.324138	0.553146	0.72 (0.24-2.14)	0.567917
	M33230	Weighted mode	14	-0.324138	0.506256	0.72 (0.27-1.95)	0.533123
X-11905	M33250	Inverse variance weighted	23	-0.0637019	0.0631861	0.94 (0.83-1.06)	0.313376
	M33250	Weighted median	23	0.0319274	0.0726728	1.03 (0.90-1.19)	0.660422
	M33250	MR Egger	23	0.0396879	0.107889	1.04 (0.84-1.29)	0.716662
	M33250	Simple mode	23	0.186585	0.160666	1.21 (0.88-1.65)	0.257956
	M33250	Weighted mode	23	0.0331464	0.0726317	1.03 (0.90-1.19)	0.652602
X-12007	M33353	Inverse variance weighted	21	0.0023338	0.0317082	1.00 (0.94-1.07)	0.941327
	M33353	Weighted median	21	0.0102461	0.0490115	1.01 (0.92-1.11)	0.834405
	M33353	MR Egger	21	-0.0011995	0.0586073	1.00 (0.89-1.12)	0.983884
	M33353	Simple mode	21	0.0151356	0.0874318	1.02 (0.86-1.21)	0.864302
	M33353	Weighted mode	21	0.00286323	0.0465251	1.00 (0.92-1.10)	0.951539
X-12013	M33359	Inverse variance weighted	9	0.0928002	0.0386699	1.10 (1.02-1.18)	0.0164037
	M33359	Weighted median	9	0.092959	0.0524614	1.10 (0.99-1.22)	0.0764025
	M33359	MR Egger	9	0.105176	0.05571	1.11 (1.00-1.24)	0.100983
	M33359	Simple mode	9	0.086175	0.0660761	1.09 (0.96-1.24)	0.228443
	M33359	Weighted mode	9	0.0948635	0.0498566	1.10 (1.00-1.21)	0.0935742
gamma-glutamylmethionine*	M33363	Inverse variance weighted	8	-0.0319226	0.132158	0.97 (0.75-1.25)	0.80913
	M33363	Weighted median	8	-0.0182298	0.162406	0.98 (0.71-1.35)	0.910626
	M33363	MR Egger	8	0.00254036	0.266806	1.00 (0.59-1.69)	0.992712
	M33363	Simple mode	8	-0.108752	0.222072	0.90 (0.58-1.39)	0.639309
	M33363	Weighted mode	8	-0.0124521	0.192899	0.99 (0.68-1.44)	0.950335
gamma-glutamylthreonine*	M33364	Inverse variance weighted	10	0.0440358	0.202268	1.05 (0.70-1.55)	0.827655
	M33364	Weighted median	10	0.00810886	0.224037	1.01 (0.65-1.56)	0.971127
	M33364	MR Egger	10	-0.403966	0.473604	0.67 (0.26-1.69)	0.418484
	M33364	Simple mode	10	0.235417	0.406153	1.27 (0.57-2.81)	0.576386
	M33364	Weighted mode	10	-0.00752626	0.237039	0.99 (0.62-1.58)	0.975364
X-12029	M33380	Inverse variance weighted	39	-0.0512269	0.15654	0.95 (0.70-1.29)	0.743483
	M33380	Weighted median	39	-0.0192148	0.251695	0.98 (0.60-1.61)	0.939148
	M33380	MR Egger	39	-0.10089	0.287125	0.90 (0.51-1.59)	0.727296
	M33380	Simple mode	39	-0.063304	0.47451	0.94 (0.37-2.38)	0.894574
	M33380	Weighted mode	39	0.00680977	0.210859	1.01 (0.67-1.52)	0.974406
salicyluric glucuronide*	M33384	Inverse variance weighted	12	0.0165891	0.0162542	1.02 (0.98-1.05)	0.307443
	M33384	Weighted median	12	0.0276573	0.0212182	1.03 (0.99-1.07)	0.192414
	M33384	MR Egger	12	0.00583345	0.0280289	1.01 (0.95-1.06)	0.839311
	M33384	Simple mode	12	-0.00678825	0.035219	0.99 (0.93-1.06)	0.850672
	M33384	Weighted mode	12	0.0195867	0.0279837	1.02 (0.97-1.08)	0.498504
X-12038	M33389	Inverse variance weighted	59	0.245166	0.164349	1.28 (0.93-1.76)	0.135766
	M33389	Weighted median	59	0.459156	0.206825	1.58 (1.06-2.37)	0.0264178
	M33389	MR Egger	59	-0.011081	0.740157	0.99 (0.23-4.22)	0.988107
	M33389	Simple mode	59	0.603271	0.462898	1.83 (0.74-4.53)	0.19764
	M33389	Weighted mode	59	0.587633	0.496258	1.80 (0.68-4.76)	0.241193
X-12039	M33390	Inverse variance weighted	15	-0.0547648	0.0541744	0.95 (0.85-1.05)	0.312065
	M33390	Weighted median	15	-0.0118664	0.0733092	0.99 (0.86-1.14)	0.87141
	M33390	MR Egger	15	0.0751974	0.10413	1.08 (0.88-1.32)	0.482991
	M33390	Simple mode	15	-0.0244264	0.126935	0.98 (0.76-1.25)	0.850167
	M33390	Weighted mode	15	-0.0308537	0.0941515	0.97 (0.81-1.17)	0.747986
X-12040	M33391	Inverse variance weighted	16	0.0055064	0.0185674	1.01 (0.97-1.04)	0.766801
	M33391	Weighted median	16	-0.00658052	0.0270708	0.99 (0.94-1.05)	0.807939
	M33391	MR Egger	16	0.00117093	0.030424	1.00 (0.94-1.06)	0.969843
	M33391	Simple mode	16	0.0881932	0.0429371	1.09 (1.00-1.19)	0.0578332
	M33391	Weighted mode	16	-0.0106232	0.0331706	0.99 (0.93-1.06)	0.753189
X-12056	M33408	Inverse variance weighted	14	0.0355961	0.0637441	1.04 (0.91-1.17)	0.576557
	M33408	Weighted median	14	0.0988189	0.0874686	1.10 (0.93-1.31)	0.258575
	M33408	MR Egger	14	0.18282	0.122073	1.20 (0.95-1.53)	0.160065
	M33408	Simple mode	14	0.110561	0.148432	1.12 (0.83-1.49)	0.469607
	M33408	Weighted mode	14	0.127132	0.119795	1.14 (0.90-1.44)	0.307898
X-12063	M33415	Inverse variance weighted	25	-0.0542933	0.0747497	0.95 (0.82-1.10)	0.467634
	M33415	Weighted median	25	0.0423052	0.0624917	1.04 (0.92-1.18)	0.498423
	M33415	MR Egger	25	-0.00566903	0.120658	0.99 (0.78-1.26)	0.962931
	M33415	Simple mode	25	-0.115522	0.13528	0.89 (0.68-1.16)	0.401579
	M33415	Weighted mode	25	0.0193309	0.0607304	1.02 (0.91-1.15)	0.753006
gamma-tocopherol	M33420	Inverse variance weighted	13	0.0193324	0.100847	1.02 (0.84-1.24)	0.847977
	M33420	Weighted median	13	-0.058199	0.114283	0.94 (0.75-1.18)	0.610575
	M33420	MR Egger	13	-0.0855904	0.19873	0.92 (0.62-1.36)	0.675014
	M33420	Simple mode	13	0.00107971	0.194463	1.00 (0.68-1.47)	0.995661
	M33420	Weighted mode	13	-0.0540805	0.137371	0.95 (0.72-1.24)	0.700722
gamma-glutamylphenylalanine	M33422	Inverse variance weighted	37	0.255501	0.158486	1.29 (0.95-1.76)	0.106934
	M33422	Weighted median	37	0.360525	0.253798	1.43 (0.87-2.36)	0.155457
	M33422	MR Egger	37	0.244265	0.281254	1.28 (0.74-2.22)	0.391045
	M33422	Simple mode	37	0.117945	0.454022	1.13 (0.46-2.74)	0.796515
	M33422	Weighted mode	37	0.335295	0.248382	1.40 (0.86-2.28)	0.18547
p-acetamidophenylglucuronide	M33423	Inverse variance weighted	57	0.000291573	0.00256305	1.00 (1.00-1.01)	0.909428
	M33423	Weighted median	57	0.000248364	0.00391764	1.00 (0.99-1.01)	0.949451
	M33423	MR Egger	57	0.000271036	0.00500178	1.00 (0.99-1.01)	0.956982
	M33423	Simple mode	57	-0.000635599	0.00674742	1.00 (0.99-1.01)	0.925287
	M33423	Weighted mode	57	-0.00168043	0.00509494	1.00 (0.99-1.01)	0.742764
isobutyrylcarnitine	M33441	Inverse variance weighted	15	-0.182751	0.163952	0.83 (0.60-1.15)	0.264995
	M33441	Weighted median	15	-0.284202	0.136874	0.75 (0.58-0.98)	0.0378592
	M33441	MR Egger	15	-0.60506	0.363533	0.55 (0.27-1.11)	0.119938
	M33441	Simple mode	15	0.188343	0.26896	1.21 (0.71-2.05)	0.495237
	M33441	Weighted mode	15	-0.347988	0.135671	0.71 (0.54-0.92)	0.0224569
pseudouridine	M33442	Inverse variance weighted	27	0.218951	0.270793	1.24 (0.73- 2.12)	0.41877
	M33442	Weighted median	27	0.28446	0.374847	1.33 (0.64- 2.77)	0.44793
	M33442	MR Egger	27	1.92175	0.852676	6.83 (1.28-36.34)	0.0332256
	M33442	Simple mode	27	0.11641	0.766633	1.12 (0.25- 5.05)	0.880481
	M33442	Weighted mode	27	0.235773	0.668852	1.27 (0.34- 4.70)	0.727302
valerate	M33443	Inverse variance weighted	10	-0.132332	0.219175	0.88 (0.57-1.35)	0.545996
	M33443	Weighted median	10	-0.0800564	0.266362	0.92 (0.55-1.56)	0.763754
	M33443	MR Egger	10	-1.18501	0.621936	0.31 (0.09-1.03)	0.0931964
	M33443	Simple mode	10	-0.0500823	0.385198	0.95 (0.45-2.02)	0.899413
	M33443	Weighted mode	10	-0.0810679	0.324043	0.92 (0.49-1.74)	0.808068
palmitoleate (16:1n7)	M33447	Inverse variance weighted	11	-0.151379	0.160303	0.86 (0.63-1.18)	0.344998
	M33447	Weighted median	11	0.00224077	0.195925	1.00 (0.68-1.47)	0.990875
	M33447	MR Egger	11	-0.170869	0.353136	0.84 (0.42-1.68)	0.64004
	M33447	Simple mode	11	-0.0198246	0.281829	0.98 (0.56-1.70)	0.945308
	M33447	Weighted mode	11	0.0618498	0.246045	1.06 (0.66-1.72)	0.806614
alpha-ketoglutarate	M33453	Inverse variance weighted	18	0.0286995	0.122307	1.03 (0.81-1.31)	0.814478
	M33453	Weighted median	18	0.0273682	0.178924	1.03 (0.72-1.46)	0.87843
	M33453	MR Egger	18	0.108542	0.288487	1.11 (0.63-1.96)	0.711678
	M33453	Simple mode	18	0.106614	0.267776	1.11 (0.66-1.88)	0.695478
	M33453	Weighted mode	18	0.0227805	0.20204	1.02 (0.69-1.52)	0.911548
erythronate*	M33477	Inverse variance weighted	50	0.28689	0.216063	1.33 (0.87-2.03)	0.184241
	M33477	Weighted median	50	0.158393	0.238287	1.17 (0.73-1.87)	0.506233
	M33477	MR Egger	50	-0.364997	0.868554	0.69 (0.13-3.81)	0.676189
	M33477	Simple mode	50	-0.0100158	0.566236	0.99 (0.33-3.00)	0.985959
	M33477	Weighted mode	50	-0.234553	0.514413	0.79 (0.29-2.17)	0.650431
lathosterol	M33488	Inverse variance weighted	18	0.0121091	0.0703672	1.01 (0.88-1.16)	0.863372
	M33488	Weighted median	18	0.0450313	0.106327	1.05 (0.85-1.29)	0.671917
	M33488	MR Egger	18	0.088524	0.132482	1.09 (0.84-1.42)	0.513532
	M33488	Simple mode	18	-0.119693	0.204895	0.89 (0.59-1.33)	0.56678
	M33488	Weighted mode	18	0.158243	0.172775	1.17 (0.83-1.64)	0.372535
X-12092	M33507	Inverse variance weighted	45	0.00276937	0.0327001	1.00 (0.94-1.07)	0.932508
	M33507	Weighted median	45	-0.00686347	0.0346784	0.99 (0.93-1.06)	0.843109
	M33507	MR Egger	45	0.00397164	0.0442102	1.00 (0.92-1.09)	0.928835
	M33507	Simple mode	45	-0.00537699	0.0894768	0.99 (0.83-1.19)	0.952353
	M33507	Weighted mode	45	-0.00537699	0.0329458	0.99 (0.93-1.06)	0.871103
X-12093	M33508	Inverse variance weighted	19	0.0827476	0.0486877	1.09 (0.99-1.20)	0.0892138
	M33508	Weighted median	19	0.0827252	0.0685175	1.09 (0.95-1.24)	0.227294
	M33508	MR Egger	19	0.0593379	0.0996695	1.06 (0.87-1.29)	0.559455
	M33508	Simple mode	19	0.0625111	0.104945	1.06 (0.87-1.31)	0.558822
	M33508	Weighted mode	19	0.0464987	0.0845427	1.05 (0.89-1.24)	0.589078
X-12094	M33509	Inverse variance weighted	9	-0.152718	0.159294	0.86 (0.63-1.17)	0.337703
	M33509	Weighted median	9	-0.125972	0.215311	0.88 (0.58-1.34)	0.558499
	M33509	MR Egger	9	0.0541902	0.4952	1.06 (0.40-2.79)	0.915932
	M33509	Simple mode	9	-0.409868	0.311269	0.66 (0.36-1.22)	0.224385
	M33509	Weighted mode	9	-0.133711	0.237021	0.87 (0.55-1.39)	0.588127
X-12095--N1-methyl-3-pyridone-4-carboxamide	M33510	Inverse variance weighted	26	-0.0857836	0.116487	0.92 (0.73-1.15)	0.461475
	M33510	Weighted median	26	-0.0867941	0.15148	0.92 (0.68-1.23)	0.566663
	M33510	MR Egger	26	-0.0528446	0.217152	0.95 (0.62-1.45)	0.8098
	M33510	Simple mode	26	-0.0346582	0.256195	0.97 (0.58-1.60)	0.893473
	M33510	Weighted mode	26	-0.0623375	0.167513	0.94 (0.68-1.30)	0.712929
X-12100--hydroxytryptophan*	M33515	Inverse variance weighted	44	0.120324	0.171965	1.13 (0.81-1.58)	0.484113
	M33515	Weighted median	44	-0.0339777	0.228241	0.97 (0.62-1.51)	0.881658
	M33515	MR Egger	44	0.322143	0.72938	1.38 (0.33-5.76)	0.660997
	M33515	Simple mode	44	-0.356855	0.497306	0.70 (0.26-1.85)	0.476899
	M33515	Weighted mode	44	-0.373868	0.576598	0.69 (0.22-2.13)	0.520172
X-12116	M33531	Inverse variance weighted	10	0.0696688	0.0905738	1.07 (0.90-1.28)	0.441779
	M33531	Weighted median	10	0.108435	0.121024	1.11 (0.88-1.41)	0.370264
	M33531	MR Egger	10	0.391842	0.262397	1.48 (0.88-2.47)	0.173705
	M33531	Simple mode	10	0.0953463	0.18166	1.10 (0.77-1.57)	0.612362
	M33531	Weighted mode	10	0.109422	0.141006	1.12 (0.85-1.47)	0.457652
eicosenoate (20:1n9 or 11)	M33587	Inverse variance weighted	13	0.0769331	0.16294	1.08 (0.78-1.49)	0.636816
	M33587	Weighted median	13	-0.048154	0.201424	0.95 (0.64-1.41)	0.811053
	M33587	MR Egger	13	0.286906	0.452175	1.33 (0.55-3.23)	0.538725
	M33587	Simple mode	13	-0.281849	0.355402	0.75 (0.38-1.51)	0.44315
	M33587	Weighted mode	13	-0.161881	0.305976	0.85 (0.47-1.55)	0.60641
X-12188	M33609	Inverse variance weighted	19	-0.0114312	0.0243196	0.99 (0.94-1.04)	0.638325
	M33609	Weighted median	19	-0.0290244	0.0349178	0.97 (0.91-1.04)	0.405849
	M33609	MR Egger	19	-0.0127953	0.0388905	0.99 (0.91-1.07)	0.746168
	M33609	Simple mode	19	-0.030044	0.046235	0.97 (0.89-1.06)	0.524023
	M33609	Weighted mode	19	-0.0207137	0.0385726	0.98 (0.91-1.06)	0.59784
X-12189	M33610	Inverse variance weighted	29	-0.000647454	0.0148335	1.00 (0.97-1.03)	0.965185
	M33610	Weighted median	29	0.00460925	0.0212575	1.00 (0.96-1.05)	0.828342
	M33610	MR Egger	29	-0.0134397	0.0221507	0.99 (0.94-1.03)	0.549094
	M33610	Simple mode	29	0.00717621	0.0340903	1.01 (0.94-1.08)	0.834797
	M33610	Weighted mode	29	0.00427551	0.0270714	1.00 (0.95-1.06)	0.875642
X-12206	M33627	Inverse variance weighted	11	-0.00279071	0.207777	1.00 (0.66-1.50)	0.989284
	M33627	Weighted median	11	0.0592316	0.236268	1.06 (0.67-1.69)	0.802049
	M33627	MR Egger	11	-0.497912	0.787071	0.61 (0.13-2.84)	0.542723
	M33627	Simple mode	11	0.501894	0.503982	1.65 (0.62-4.44)	0.342806
	M33627	Weighted mode	11	0.458851	0.483635	1.58 (0.61-4.08)	0.36511
X-12212	M33633	Inverse variance weighted	11	0.0767878	0.0647433	1.08 (0.95-1.23)	0.235608
	M33633	Weighted median	11	0.0704993	0.0924534	1.07 (0.90-1.29)	0.445739
	M33633	MR Egger	11	0.137575	0.103524	1.15 (0.94-1.41)	0.21658
	M33633	Simple mode	11	-0.140368	0.162785	0.87 (0.63-1.20)	0.408731
	M33633	Weighted mode	11	0.0666478	0.0871902	1.07 (0.90-1.27)	0.462288
X-12216	M33637	Inverse variance weighted	10	0.00628495	0.0793958	1.01 (0.86-1.18)	0.936906
	M33637	Weighted median	10	-0.0887375	0.112852	0.92 (0.73-1.14)	0.43168
	M33637	MR Egger	10	-0.0223135	0.135857	0.98 (0.75-1.28)	0.873614
	M33637	Simple mode	10	-0.0897927	0.180736	0.91 (0.64-1.30)	0.631228
	M33637	Weighted mode	10	-0.122101	0.153035	0.89 (0.66-1.19)	0.445488
X-12217	M33638	Inverse variance weighted	10	0.113492	0.104209	1.12 (0.91-1.37)	0.276117
	M33638	Weighted median	10	0.106592	0.147185	1.11 (0.83-1.48)	0.468944
	M33638	MR Egger	10	0.0408545	0.173278	1.04 (0.74-1.46)	0.819532
	M33638	Simple mode	10	0.225678	0.225374	1.25 (0.81-1.95)	0.342819
	M33638	Weighted mode	10	0.146921	0.164648	1.16 (0.84-1.60)	0.395445
X-12230	M33652	Inverse variance weighted	9	0.0860106	0.109178	1.09 (0.88-1.35)	0.430812
	M33652	Weighted median	9	0.0104335	0.13245	1.01 (0.78-1.31)	0.937213
	M33652	MR Egger	9	-0.13507	0.175833	0.87 (0.62-1.23)	0.467501
	M33652	Simple mode	9	0.123897	0.174728	1.13 (0.80-1.59)	0.49841
	M33652	Weighted mode	9	-0.00654801	0.124004	0.99 (0.78-1.27)	0.959182
X-12231	M33653	Inverse variance weighted	14	0.0244614	0.0879868	1.02 (0.86-1.22)	0.781003
	M33653	Weighted median	14	0.0225286	0.114904	1.02 (0.82-1.28)	0.84456
	M33653	MR Egger	14	0.0849864	0.183946	1.09 (0.76-1.56)	0.652333
	M33653	Simple mode	14	0.0248626	0.203519	1.03 (0.69-1.53)	0.904638
	M33653	Weighted mode	14	0.0949648	0.136721	1.10 (0.84-1.44)	0.499541
X-12236	M33658	Inverse variance weighted	9	0.0311636	0.0794164	1.03 (0.88-1.21)	0.694757
	M33658	Weighted median	9	0.117094	0.109456	1.12 (0.91-1.39)	0.284721
	M33658	MR Egger	9	-0.179662	0.194184	0.84 (0.57-1.22)	0.385641
	M33658	Simple mode	9	0.151155	0.169465	1.16 (0.83-1.62)	0.398452
	M33658	Weighted mode	9	0.141399	0.229369	1.15 (0.73-1.81)	0.554718
X-12244--N-acetylcarnosine	M33666	Inverse variance weighted	30	0.130031	0.121351	1.14 (0.90-1.44)	0.283934
	M33666	Weighted median	30	0.221703	0.186027	1.25 (0.87-1.80)	0.233348
	M33666	MR Egger	30	-0.169368	0.321672	0.84 (0.45-1.59)	0.60267
	M33666	Simple mode	30	0.247524	0.36986	1.28 (0.62-2.64)	0.508637
	M33666	Weighted mode	30	0.141354	0.315768	1.15 (0.62-2.14)	0.657732
X-12253	M33675	Inverse variance weighted	8	-0.130632	0.133508	0.88 (0.68-1.14)	0.327846
	M33675	Weighted median	8	-0.201245	0.151904	0.82 (0.61-1.10)	0.185231
	M33675	MR Egger	8	-0.623938	0.473372	0.54 (0.21-1.36)	0.235563
	M33675	Simple mode	8	0.156317	0.258152	1.17 (0.70-1.94)	0.563939
	M33675	Weighted mode	8	-0.235007	0.176968	0.79 (0.56-1.12)	0.225854
X-12261	M33683	Inverse variance weighted	12	0.0425604	0.0362561	1.04 (0.97-1.12)	0.240442
	M33683	Weighted median	12	0.0209534	0.0496536	1.02 (0.93-1.13)	0.673032
	M33683	MR Egger	12	-0.0739577	0.0687302	0.93 (0.81-1.06)	0.307177
	M33683	Simple mode	12	0.0411343	0.0760853	1.04 (0.90-1.21)	0.599536
	M33683	Weighted mode	12	0.0129165	0.053625	1.01 (0.91-1.13)	0.814088
X-12329	M33751	Inverse variance weighted	27	0.0135921	0.0119133	1.01 (0.99-1.04)	0.253902
	M33751	Weighted median	27	0.00805693	0.0167969	1.01 (0.98-1.04)	0.631463
	M33751	MR Egger	27	0.014152	0.0158942	1.01 (0.98-1.05)	0.381748
	M33751	Simple mode	27	-0.0192833	0.0245443	0.98 (0.93-1.03)	0.439172
	M33751	Weighted mode	27	0.00265535	0.017238	1.00 (0.97-1.04)	0.878768
X-10346	M33782	Inverse variance weighted	14	0.00348895	0.0442205	1.00 (0.92-1.09)	0.937113
	M33782	Weighted median	14	-0.0576586	0.058596	0.94 (0.84-1.06)	0.325114
	M33782	MR Egger	14	0.0095214	0.0791479	1.01 (0.86-1.18)	0.906237
	M33782	Simple mode	14	-0.0341681	0.105804	0.97 (0.79-1.19)	0.751879
	M33782	Weighted mode	14	-0.0722002	0.074081	0.93 (0.80-1.08)	0.347541
ADpSGEGDFXAEGGGVR*	M33801	Inverse variance weighted	9	0.330223	0.215326	1.39 (0.91-2.12)	0.125129
	M33801	Weighted median	9	0.103632	0.163902	1.11 (0.80-1.53)	0.527204
	M33801	MR Egger	9	0.304384	0.614536	1.36 (0.41-4.52)	0.635552
	M33801	Simple mode	9	-0.124318	0.230763	0.88 (0.56-1.39)	0.604739
	M33801	Weighted mode	9	-0.109798	0.191797	0.90 (0.62-1.30)	0.582729
1-eicosatrienoylglycerophosphocholine*	M33821	Inverse variance weighted	21	-0.121056	0.10939	0.89 (0.72-1.10)	0.268445
	M33821	Weighted median	21	-0.0199446	0.153218	0.98 (0.73-1.32)	0.896431
	M33821	MR Egger	21	-0.0255488	0.292203	0.97 (0.55-1.73)	0.931241
	M33821	Simple mode	21	0.0422591	0.270121	1.04 (0.61-1.77)	0.877251
	M33821	Weighted mode	21	0.074844	0.246437	1.08 (0.66-1.75)	0.76449
1-docosahexaenoylglycerophosphocholine*	M33822	Inverse variance weighted	8	0.0682533	0.228084	1.07 (0.68-1.67)	0.764752
	M33822	Weighted median	8	-0.0534851	0.252328	0.95 (0.58-1.55)	0.832133
	M33822	MR Egger	8	-0.339922	0.700732	0.71 (0.18-2.81)	0.644811
	M33822	Simple mode	8	0.617552	0.469841	1.85 (0.74-4.66)	0.230145
	M33822	Weighted mode	8	-0.125654	0.293853	0.88 (0.50-1.57)	0.681783
X-12405	M33833	Inverse variance weighted	8	0.243908	0.12059	1.28 (1.01-1.62)	0.043111
	M33833	Weighted median	8	0.193805	0.158199	1.21 (0.89-1.66)	0.220547
	M33833	MR Egger	8	0.0157474	0.397659	1.02 (0.47-2.21)	0.969697
	M33833	Simple mode	8	0.211244	0.215255	1.24 (0.81-1.88)	0.359106
	M33833	Weighted mode	8	0.184336	0.178894	1.20 (0.85-1.71)	0.337095
X-12407	M33835	Inverse variance weighted	9	-0.0333244	0.0644291	0.97 (0.85-1.10)	0.604999
	M33835	Weighted median	9	0.0145365	0.081938	1.01 (0.86-1.19)	0.859187
	M33835	MR Egger	9	0.222498	0.157185	1.25 (0.92-1.70)	0.199833
	M33835	Simple mode	9	-0.0957204	0.123741	0.91 (0.71-1.16)	0.461437
	M33835	Weighted mode	9	0.0162602	0.090609	1.02 (0.85-1.21)	0.862043
X-12428	M33864	Inverse variance weighted	9	-0.0274992	0.0976179	0.97 (0.80-1.18)	0.778172
	M33864	Weighted median	9	0.0203265	0.110994	1.02 (0.82-1.27)	0.854695
	M33864	MR Egger	9	-0.170088	0.223713	0.84 (0.54-1.31)	0.471904
	M33864	Simple mode	9	0.0365838	0.181974	1.04 (0.73-1.48)	0.845686
	M33864	Weighted mode	9	0.0680828	0.169529	1.07 (0.77-1.49)	0.698493
1-eicosadienoylglycerophosphocholine*	M33871	Inverse variance weighted	13	-0.0716963	0.100519	0.93 (0.76-1.13)	0.475683
	M33871	Weighted median	13	-0.143765	0.135803	0.87 (0.66-1.13)	0.289768
	M33871	MR Egger	13	-0.0495345	0.164281	0.95 (0.69-1.31)	0.76864
	M33871	Simple mode	13	-0.136044	0.226865	0.87 (0.56-1.36)	0.559878
	M33871	Weighted mode	13	-0.153998	0.157896	0.86 (0.63-1.17)	0.348657
X-12435	M33877	Inverse variance weighted	31	-0.00486658	0.0134602	1.00 (0.97-1.02)	0.717685
	M33877	Weighted median	31	0.0159166	0.0201347	1.02 (0.98-1.06)	0.429233
	M33877	MR Egger	31	-0.0168368	0.0247681	0.98 (0.94-1.03)	0.502035
	M33877	Simple mode	31	0.0257269	0.0324607	1.03 (0.96-1.09)	0.43426
	M33877	Weighted mode	31	0.0200865	0.0247299	1.02 (0.97-1.07)	0.423054
X-12441--12-hydroxyeicosatetraenoate (12-HETE)	M33883	Inverse variance weighted	15	-0.000535081	0.0493923	1.00 (0.91-1.10)	0.991356
	M33883	Weighted median	15	-0.0627019	0.0590234	0.94 (0.84-1.05)	0.28809
	M33883	MR Egger	15	-0.0578633	0.142033	0.94 (0.71-1.25)	0.690348
	M33883	Simple mode	15	-0.0224197	0.102652	0.98 (0.80-1.20)	0.830266
	M33883	Weighted mode	15	-0.0608117	0.0691902	0.94 (0.82-1.08)	0.394287
X-12442--5,8-tetradecadienoate	M33884	Inverse variance weighted	13	0.0792755	0.0908992	1.08 (0.91-1.29)	0.38314
	M33884	Weighted median	13	0.00719575	0.119948	1.01 (0.80-1.27)	0.952163
	M33884	MR Egger	13	-0.0243267	0.195259	0.98 (0.67-1.43)	0.903098
	M33884	Simple mode	13	0.0134904	0.161229	1.01 (0.74-1.39)	0.934697
	M33884	Weighted mode	13	0.0167116	0.142708	1.02 (0.77-1.35)	0.908716
X-12443	M33885	Inverse variance weighted	13	0.0171306	0.0492503	1.02 (0.92-1.12)	0.72797
	M33885	Weighted median	13	-0.0326378	0.0665611	0.97 (0.85-1.10)	0.623891
	M33885	MR Egger	13	-0.0259606	0.0988554	0.97 (0.80-1.18)	0.797704
	M33885	Simple mode	13	-0.0822062	0.103078	0.92 (0.75-1.13)	0.440647
	M33885	Weighted mode	13	-0.0326505	0.0741604	0.97 (0.84-1.12)	0.667568
X-12450	M33892	Inverse variance weighted	30	0.0321888	0.0896598	1.03 (0.87-1.23)	0.719588
	M33892	Weighted median	30	0.0670112	0.13249	1.07 (0.82-1.39)	0.613008
	M33892	MR Egger	30	0.0438838	0.13179	1.04 (0.81-1.35)	0.741628
	M33892	Simple mode	30	0.183337	0.255945	1.20 (0.73-1.98)	0.479527
	M33892	Weighted mode	30	0.103874	0.128356	1.11 (0.86-1.43)	0.424951
X-12456	M33901	Inverse variance weighted	22	-0.0974103	0.0787849	0.91 (0.78-1.06)	0.216307
	M33901	Weighted median	22	-0.11372	0.109423	0.89 (0.72-1.11)	0.29868
	M33901	MR Egger	22	-0.44593	0.1387	0.64 (0.49-0.84)	0.00434404
	M33901	Simple mode	22	-0.0178959	0.245986	0.98 (0.61-1.59)	0.942692
	M33901	Weighted mode	22	-0.314749	0.184359	0.73 (0.51-1.05)	0.102518
X-12465	M33910	Inverse variance weighted	14	0.0314032	0.0977982	1.03 (0.85-1.25)	0.748133
	M33910	Weighted median	14	-0.0409959	0.131084	0.96 (0.74-1.24)	0.754475
	M33910	MR Egger	14	0.0436468	0.176207	1.04 (0.74-1.48)	0.808553
	M33910	Simple mode	14	-0.181072	0.219051	0.83 (0.54-1.28)	0.423366
	M33910	Weighted mode	14	-0.178037	0.211903	0.84 (0.55-1.27)	0.415993
piperine	M33935	Inverse variance weighted	11	0.084513	0.063118	1.09 (0.96-1.23)	0.180581
	M33935	Weighted median	11	0.0367083	0.0854458	1.04 (0.88-1.23)	0.66748
	M33935	MR Egger	11	0.086627	0.132473	1.09 (0.84-1.41)	0.529513
	M33935	Simple mode	11	0.046474	0.137273	1.05 (0.80-1.37)	0.741949
	M33935	Weighted mode	11	0.0314055	0.102924	1.03 (0.84-1.26)	0.766521
octanoylcarnitine	M33936	Inverse variance weighted	23	-0.0315836	0.109528	0.97 (0.78-1.20)	0.77307
	M33936	Weighted median	23	-0.238391	0.1206	0.79 (0.62-1.00)	0.0480752
	M33936	MR Egger	23	-0.352069	0.186691	0.70 (0.49-1.01)	0.073226
	M33936	Simple mode	23	-0.223582	0.234818	0.80 (0.50-1.27)	0.351367
	M33936	Weighted mode	23	-0.259794	0.127194	0.77 (0.60-0.99)	0.0532656
alpha-hydroxyisovalerate	M33937	Inverse variance weighted	16	0.154057	0.10471	1.17 (0.95-1.43)	0.141217
	M33937	Weighted median	16	0.0339563	0.153161	1.03 (0.77-1.40)	0.824545
	M33937	MR Egger	16	0.126776	0.290115	1.14 (0.64-2.00)	0.668786
	M33937	Simple mode	16	-0.0489653	0.255829	0.95 (0.58-1.57)	0.85078
	M33937	Weighted mode	16	-0.011697	0.20061	0.99 (0.67-1.46)	0.954274
N-acetylthreonine	M33939	Inverse variance weighted	13	0.0956706	0.221601	1.10 (0.71-1.70)	0.665942
	M33939	Weighted median	13	0.00800057	0.27887	1.01 (0.58-1.74)	0.977112
	M33939	MR Egger	13	0.309522	0.624411	1.36 (0.40-4.63)	0.629859
	M33939	Simple mode	13	0.1327	0.428144	1.14 (0.49-2.64)	0.76192
	M33939	Weighted mode	13	0.0704231	0.318337	1.07 (0.57-2.00)	0.828639
decanoylcarnitine	M33941	Inverse variance weighted	21	-0.0925547	0.0998606	0.91 (0.75-1.11)	0.35401
	M33941	Weighted median	21	-0.124612	0.132688	0.88 (0.68-1.15)	0.347661
	M33941	MR Egger	21	-0.206428	0.213196	0.81 (0.54-1.24)	0.34508
	M33941	Simple mode	21	-0.438412	0.271447	0.65 (0.38-1.10)	0.121957
	M33941	Weighted mode	21	-0.347011	0.228888	0.71 (0.45-1.11)	0.145148
1-palmitoylglycerophosphocholine	M33955	Inverse variance weighted	33	-0.0115163	0.209481	0.99 (0.66-1.49)	0.956158
	M33955	Weighted median	33	-0.0554079	0.297158	0.95 (0.53-1.69)	0.852084
	M33955	MR Egger	33	-0.594888	0.614571	0.55 (0.17-1.84)	0.34055
	M33955	Simple mode	33	0.250614	0.750271	1.28 (0.30-5.59)	0.740535
	M33955	Weighted mode	33	-0.641354	0.621215	0.53 (0.16-1.78)	0.309616
1-heptadecanoylglycerophosphocholine	M33957	Inverse variance weighted	10	0.0567389	0.149561	1.06 (0.79-1.42)	0.704414
	M33957	Weighted median	10	0.217722	0.201063	1.24 (0.84-1.84)	0.278872
	M33957	MR Egger	10	0.221716	0.534839	1.25 (0.44-3.56)	0.689366
	M33957	Simple mode	10	0.245984	0.317718	1.28 (0.69-2.38)	0.458656
	M33957	Weighted mode	10	0.254393	0.259825	1.29 (0.78-2.15)	0.353117
1-oleoylglycerophosphocholine	M33960	Inverse variance weighted	17	-0.0429707	0.17109	0.96 (0.69-1.34)	0.801691
	M33960	Weighted median	17	0.0879024	0.248278	1.09 (0.67-1.78)	0.723303
	M33960	MR Egger	17	-0.304638	0.402672	0.74 (0.33-1.62)	0.461044
	M33960	Simple mode	17	0.198944	0.416267	1.22 (0.54-2.76)	0.639168
	M33960	Weighted mode	17	0.17995	0.499084	1.20 (0.45-3.18)	0.723143
1-stearoylglycerophosphocholine	M33961	Inverse variance weighted	11	0.181374	0.172933	1.20 (0.85-1.68)	0.294265
	M33961	Weighted median	11	0.14733	0.232148	1.16 (0.74-1.83)	0.525664
	M33961	MR Egger	11	-0.211426	0.466588	0.81 (0.32-2.02)	0.661181
	M33961	Simple mode	11	0.194158	0.35862	1.21 (0.60-2.45)	0.600082
	M33961	Weighted mode	11	0.0912888	0.361523	1.10 (0.54-2.23)	0.80576
5-dodecenoate (12:1n7)	M33968	Inverse variance weighted	18	-0.0705693	0.106186	0.93 (0.76-1.15)	0.506316
	M33968	Weighted median	18	0.00677487	0.11848	1.01 (0.80-1.27)	0.954401
	M33968	MR Egger	18	0.0527328	0.220888	1.05 (0.68-1.63)	0.814345
	M33968	Simple mode	18	-0.055981	0.173478	0.95 (0.67-1.33)	0.750859
	M33968	Weighted mode	18	-0.000315342	0.133384	1.00 (0.77-1.30)	0.998141
stearidonate (18:4n3)	M33969	Inverse variance weighted	11	0.0486172	0.111585	1.05 (0.84-1.31)	0.663057
	M33969	Weighted median	11	0.0265978	0.166032	1.03 (0.74-1.42)	0.872726
	M33969	MR Egger	11	0.0989457	0.246135	1.10 (0.68-1.79)	0.697065
	M33969	Simple mode	11	0.0403872	0.233666	1.04 (0.66-1.65)	0.866224
	M33969	Weighted mode	11	0.00607045	0.174225	1.01 (0.72-1.42)	0.972891
10-heptadecenoate (17:1n7)	M33971	Inverse variance weighted	6	-0.285409	0.227235	0.75 (0.48- 1.17)	0.209112
	M33971	Weighted median	6	-0.304578	0.284862	0.74 (0.42- 1.29)	0.284974
	M33971	MR Egger	6	0.849283	1.32574	2.34 (0.17-31.43)	0.556631
	M33971	Simple mode	6	-0.40546	0.433992	0.67 (0.28- 1.56)	0.393058
	M33971	Weighted mode	6	-0.391309	0.405377	0.68 (0.31- 1.50)	0.378731
10-nonadecenoate (19:1n9)	M33972	Inverse variance weighted	7	-0.440803	0.181172	0.64 (0.45-0.92)	0.0149719
	M33972	Weighted median	7	-0.374968	0.258345	0.69 (0.41-1.14)	0.146663
	M33972	MR Egger	7	0.0413225	0.49411	1.04 (0.40-2.74)	0.936596
	M33972	Simple mode	7	-0.447571	0.394215	0.64 (0.30-1.38)	0.299538
	M33972	Weighted mode	7	-0.366753	0.358956	0.69 (0.34-1.40)	0.34633
epiandrosterone sulfate	M33973	Inverse variance weighted	16	0.0615948	0.0685209	1.06 (0.93-1.22)	0.368696
	M33973	Weighted median	16	0.0600417	0.0732839	1.06 (0.92-1.23)	0.412613
	M33973	MR Egger	16	0.0571389	0.11388	1.06 (0.85-1.32)	0.623644
	M33973	Simple mode	16	0.118579	0.106715	1.13 (0.91-1.39)	0.283985
	M33973	Weighted mode	16	0.0510083	0.076652	1.05 (0.91-1.22)	0.515863
linolenate [alpha or gamma; (18:3n3 or 6)]	M34035	Inverse variance weighted	5	-0.307597	0.250445	0.74 (0.45-1.20)	0.219371
	M34035	Weighted median	5	-0.0845216	0.281644	0.92 (0.53-1.60)	0.7641
	M34035	MR Egger	5	0.102593	0.572439	1.11 (0.36-3.40)	0.869185
	M34035	Simple mode	5	0.0179292	0.359498	1.02 (0.50-2.06)	0.962615
	M34035	Weighted mode	5	-0.0373598	0.310526	0.96 (0.52-1.77)	0.910038
X-12510--2-aminooctanoic acid	M34040	Inverse variance weighted	20	-0.202859	0.0692693	0.82 (0.71-0.94)	0.00340532
	M34040	Weighted median	20	-0.221571	0.0901839	0.80 (0.67-0.96)	0.0140152
	M34040	MR Egger	20	-0.175197	0.116456	0.84 (0.67-1.05)	0.149822
	M34040	Simple mode	20	-0.431422	0.193904	0.65 (0.44-0.95)	0.0383982
	M34040	Weighted mode	20	-0.215281	0.0991224	0.81 (0.66-0.98)	0.0427319
X-12524	M34062	Inverse variance weighted	30	0.287694	0.205332	1.33 (0.89-1.99)	0.161179
	M34062	Weighted median	30	0.152412	0.339968	1.16 (0.60-2.27)	0.653929
	M34062	MR Egger	30	0.133992	0.393802	1.14 (0.53-2.47)	0.736205
	M34062	Simple mode	30	0.674164	0.577114	1.96 (0.63-6.08)	0.252255
	M34062	Weighted mode	30	0.227812	0.323575	1.26 (0.67-2.37)	0.48702
bilirubin (E,Z or Z,E)*	M34106	Inverse variance weighted	20	-0.119235	0.0859948	0.89 (0.75-1.05)	0.165585
	M34106	Weighted median	20	0.00392484	0.0976426	1.00 (0.83-1.22)	0.967937
	M34106	MR Egger	20	-0.193451	0.195738	0.82 (0.56-1.21)	0.336098
	M34106	Simple mode	20	0.0527269	0.187784	1.05 (0.73-1.52)	0.781911
	M34106	Weighted mode	20	-0.000244295	0.11658	1.00 (0.80-1.26)	0.99835
metoprolol acid metabolite*	M34109	Inverse variance weighted	34	0.000385131	0.00712822	1.00 (0.99-1.01)	0.956912
	M34109	Weighted median	34	-0.00644611	0.0106597	0.99 (0.97-1.01)	0.545367
	M34109	MR Egger	34	-0.00357905	0.0123693	1.00 (0.97-1.02)	0.77418
	M34109	Simple mode	34	-0.00659752	0.0170753	0.99 (0.96-1.03)	0.701698
	M34109	Weighted mode	34	-0.012382	0.0136316	0.99 (0.96-1.01)	0.37029
X-12544	M34112	Inverse variance weighted	18	-0.0360955	0.0696052	0.96 (0.84-1.11)	0.604057
	M34112	Weighted median	18	-0.110828	0.0931741	0.90 (0.75-1.07)	0.234255
	M34112	MR Egger	18	-0.25842	0.13687	0.77 (0.59-1.01)	0.0772892
	M34112	Simple mode	18	-0.104327	0.147336	0.90 (0.67-1.20)	0.488487
	M34112	Weighted mode	18	-0.144464	0.116565	0.87 (0.69-1.09)	0.232055
X-12556	M34123	Inverse variance weighted	22	0.128809	0.14905	1.14 (0.85-1.52)	0.387478
	M34123	Weighted median	22	0.294076	0.207749	1.34 (0.89-2.02)	0.156913
	M34123	MR Egger	22	0.156682	0.425414	1.17 (0.51-2.69)	0.716516
	M34123	Simple mode	22	0.727126	0.486752	2.07 (0.80-5.37)	0.150093
	M34123	Weighted mode	22	0.650042	0.459224	1.92 (0.78-4.71)	0.171576
1-arachidonoylglycerophosphoinositol*	M34214	Inverse variance weighted	22	-0.180948	0.167725	0.83 (0.60-1.16)	0.280661
	M34214	Weighted median	22	-0.0320932	0.19851	0.97 (0.66-1.43)	0.871566
	M34214	MR Egger	22	-0.0979132	0.3229	0.91 (0.48-1.71)	0.764846
	M34214	Simple mode	22	0.373098	0.375467	1.45 (0.70-3.03)	0.331686
	M34214	Weighted mode	22	-0.109095	0.276857	0.90 (0.52-1.54)	0.697518
X-12627	M34221	Inverse variance weighted	13	0.422423	0.112497	1.53 (1.22-1.90)	0.000173357
	M34221	Weighted median	13	0.300629	0.155773	1.35 (1.00-1.83)	0.0536164
	M34221	MR Egger	13	0.198645	0.358565	1.22 (0.60-2.46)	0.590664
	M34221	Simple mode	13	0.277227	0.237825	1.32 (0.83-2.10)	0.266392
	M34221	Weighted mode	13	0.263032	0.19704	1.30 (0.88-1.91)	0.206679
X-12644	M34244	Inverse variance weighted	24	0.134964	0.166214	1.14 (0.83-1.59)	0.416799
	M34244	Weighted median	24	0.0436008	0.187756	1.04 (0.72-1.51)	0.816366
	M34244	MR Egger	24	0.384419	0.406453	1.47 (0.66-3.26)	0.354529
	M34244	Simple mode	24	0.00867568	0.325892	1.01 (0.53-1.91)	0.978991
	M34244	Weighted mode	24	0.0204006	0.268301	1.02 (0.60-1.73)	0.940048
X-12645	M34245	Inverse variance weighted	19	0.0304165	0.106582	1.03 (0.84-1.27)	0.775353
	M34245	Weighted median	19	-0.0127989	0.135284	0.99 (0.76-1.29)	0.924627
	M34245	MR Egger	19	-0.0598984	0.279309	0.94 (0.54-1.63)	0.832746
	M34245	Simple mode	19	-0.115291	0.201584	0.89 (0.60-1.32)	0.574446
	M34245	Weighted mode	19	-0.128206	0.173302	0.88 (0.63-1.24)	0.468973
asparagine	M34283	Inverse variance weighted	45	0.0850397	0.127527	1.09 (0.85-1.40)	0.504876
	M34283	Weighted median	45	0.220131	0.204067	1.25 (0.84-1.86)	0.280715
	M34283	MR Egger	45	0.0716674	0.243955	1.07 (0.67-1.73)	0.770345
	M34283	Simple mode	45	0.282592	0.401361	1.33 (0.60-2.91)	0.48509
	M34283	Weighted mode	45	0.295558	0.238581	1.34 (0.84-2.15)	0.221982
X-12680	M34289	Inverse variance weighted	15	0.0403016	0.106175	1.04 (0.85-1.28)	0.70426
	M34289	Weighted median	15	0.0883869	0.156957	1.09 (0.80-1.49)	0.573347
	M34289	MR Egger	15	-0.540676	0.271468	0.58 (0.34-0.99)	0.0678434
	M34289	Simple mode	15	0.22633	0.292775	1.25 (0.71-2.23)	0.452348
	M34289	Weighted mode	15	0.184805	0.250026	1.20 (0.74-1.96)	0.472032
X-12696	M34306	Inverse variance weighted	27	0.0160648	0.0772157	1.02 (0.87-1.18)	0.835189
	M34306	Weighted median	27	0.0702075	0.0853704	1.07 (0.91-1.27)	0.410856
	M34306	MR Egger	27	0.0974518	0.100111	1.10 (0.91-1.34)	0.339663
	M34306	Simple mode	27	0.222749	0.308498	1.25 (0.68-2.29)	0.476711
	M34306	Weighted mode	27	0.0704016	0.0753068	1.07 (0.93-1.24)	0.358461
X-12704	M34314	Inverse variance weighted	12	0.0699879	0.0589097	1.07 (0.96-1.20)	0.234812
	M34314	Weighted median	12	0.066255	0.0769225	1.07 (0.92-1.24)	0.38906
	M34314	MR Egger	12	0.175667	0.168305	1.19 (0.86-1.66)	0.32118
	M34314	Simple mode	12	0.0475233	0.120423	1.05 (0.83-1.33)	0.700656
	M34314	Weighted mode	12	0.0593967	0.0922166	1.06 (0.89-1.27)	0.532711
X-12712	M34322	Inverse variance weighted	39	0.00155983	0.0152667	1.00 (0.97-1.03)	0.91862
	M34322	Weighted median	39	-0.0118953	0.0225369	0.99 (0.95-1.03)	0.597627
	M34322	MR Egger	39	-0.00923504	0.0290622	0.99 (0.94-1.05)	0.752448
	M34322	Simple mode	39	0.0402513	0.0440498	1.04 (0.95-1.13)	0.3666
	M34322	Weighted mode	39	-0.0208098	0.0270953	0.98 (0.93-1.03)	0.447221
X-12717	M34327	Inverse variance weighted	9	0.109157	0.0529962	1.12 (1.01-1.24)	0.0394252
	M34327	Weighted median	9	0.0541026	0.0754597	1.06 (0.91-1.22)	0.473391
	M34327	MR Egger	9	0.0364792	0.183094	1.04 (0.72-1.48)	0.847741
	M34327	Simple mode	9	0.0487866	0.114671	1.05 (0.84-1.31)	0.681723
	M34327	Weighted mode	9	0.0544042	0.0975657	1.06 (0.87-1.28)	0.592362
X-12719	M34329	Inverse variance weighted	12	0.00591161	0.0553701	1.01 (0.90-1.12)	0.914975
	M34329	Weighted median	12	0.013877	0.0757291	1.01 (0.87-1.18)	0.854606
	M34329	MR Egger	12	0.259531	0.137195	1.30 (0.99-1.70)	0.087816
	M34329	Simple mode	12	0.0285728	0.127119	1.03 (0.80-1.32)	0.826278
	M34329	Weighted mode	12	0.110097	0.112472	1.12 (0.90-1.39)	0.348676
X-12726	M34336	Inverse variance weighted	21	0.115001	0.0603216	1.12 (1.00-1.26)	0.0565891
	M34336	Weighted median	21	0.101422	0.0826666	1.11 (0.94-1.30)	0.219867
	M34336	MR Egger	21	0.135905	0.0743615	1.15 (0.99-1.33)	0.0833551
	M34336	Simple mode	21	0.0397209	0.149789	1.04 (0.78-1.40)	0.793586
	M34336	Weighted mode	21	0.122131	0.0706191	1.13 (0.98-1.30)	0.0991376
X-12728	M34338	Inverse variance weighted	43	0.00635911	0.00633213	1.01 (0.99-1.02)	0.315252
	M34338	Weighted median	43	0.0115235	0.00919591	1.01 (0.99-1.03)	0.210166
	M34338	MR Egger	43	-0.000342189	0.00992691	1.00 (0.98-1.02)	0.972669
	M34338	Simple mode	43	0.0181243	0.0155611	1.02 (0.99-1.05)	0.250708
	M34338	Weighted mode	43	0.0170927	0.0099424	1.02 (1.00-1.04)	0.0929456
X-12729	M34339	Inverse variance weighted	20	0.0207342	0.0308479	1.02 (0.96-1.08)	0.501492
	M34339	Weighted median	20	0.0209124	0.0456399	1.02 (0.93-1.12)	0.646806
	M34339	MR Egger	20	-0.0268639	0.056725	0.97 (0.87-1.09)	0.641492
	M34339	Simple mode	20	0.0370511	0.0697784	1.04 (0.91-1.19)	0.601583
	M34339	Weighted mode	20	0.00987915	0.0551945	1.01 (0.91-1.13)	0.859842
X-12734	M34344	Inverse variance weighted	12	-0.025251	0.044357	0.98 (0.89-1.06)	0.569175
	M34344	Weighted median	12	-0.0680822	0.0578263	0.93 (0.83-1.05)	0.239053
	M34344	MR Egger	12	-0.0987843	0.0842039	0.91 (0.77-1.07)	0.267919
	M34344	Simple mode	12	-0.0425723	0.0872939	0.96 (0.81-1.14)	0.635345
	M34344	Weighted mode	12	-0.0672506	0.0662834	0.93 (0.82-1.06)	0.332098
X-12740	M34350	Inverse variance weighted	14	0.0355106	0.0670087	1.04 (0.91-1.18)	0.596153
	M34350	Weighted median	14	0.081902	0.0651679	1.09 (0.96-1.23)	0.208832
	M34350	MR Egger	14	0.0620524	0.154321	1.06 (0.79-1.44)	0.69468
	M34350	Simple mode	14	0.0580608	0.0910628	1.06 (0.89-1.27)	0.534809
	M34350	Weighted mode	14	0.0808311	0.0739007	1.08 (0.94-1.25)	0.293905
X-12749	M34359	Inverse variance weighted	46	0.103701	0.137397	1.11 (0.85-1.45)	0.450398
	M34359	Weighted median	46	-0.0674948	0.20315	0.93 (0.63-1.39)	0.739707
	M34359	MR Egger	46	-0.0647246	0.263642	0.94 (0.56-1.57)	0.807209
	M34359	Simple mode	46	0.147428	0.336662	1.16 (0.60-2.24)	0.663546
	M34359	Weighted mode	46	-0.0625007	0.212664	0.94 (0.62-1.43)	0.77019
3-(cystein-S-yl)acetaminophen*	M34365	Inverse variance weighted	68	0.00362227	0.00870759	1.00 (0.99-1.02)	0.677418
	M34365	Weighted median	68	0.00335944	0.0111269	1.00 (0.98-1.03)	0.762712
	M34365	MR Egger	68	0.0194742	0.0298932	1.02 (0.96-1.08)	0.517012
	M34365	Simple mode	68	-0.0111806	0.0271675	0.99 (0.94-1.04)	0.681989
	M34365	Weighted mode	68	-0.0181773	0.0245277	0.98 (0.94-1.03)	0.461226
stachydrine	M34384	Inverse variance weighted	7	0.122479	0.0662889	1.13 (0.99-1.29)	0.0646522
	M34384	Weighted median	7	0.0979063	0.0840708	1.10 (0.94-1.30)	0.244193
	M34384	MR Egger	7	0.0345781	0.300375	1.04 (0.57-1.87)	0.912833
	M34384	Simple mode	7	0.132456	0.126773	1.14 (0.89-1.46)	0.336356
	M34384	Weighted mode	7	0.0553454	0.111873	1.06 (0.85-1.32)	0.63839
1-methylxanthine	M34389	Inverse variance weighted	16	-0.260811	0.0841217	0.77 (0.65-0.91)	0.00193259
	M34389	Weighted median	16	-0.316146	0.111003	0.73 (0.59-0.91)	0.0043985
	M34389	MR Egger	16	-0.379475	0.157404	0.68 (0.50-0.93)	0.0302346
	M34389	Simple mode	16	-0.111978	0.197673	0.89 (0.61-1.32)	0.579445
	M34389	Weighted mode	16	-0.304939	0.118917	0.74 (0.58-0.93)	0.0215768
7-methylxanthine	M34390	Inverse variance weighted	11	-0.0380979	0.0921721	0.96 (0.80-1.15)	0.679361
	M34390	Weighted median	11	-0.00617012	0.125614	0.99 (0.78-1.27)	0.960824
	M34390	MR Egger	11	-0.170219	0.347224	0.84 (0.43-1.67)	0.635702
	M34390	Simple mode	11	0.0688901	0.205703	1.07 (0.72-1.60)	0.744619
	M34390	Weighted mode	11	-0.00716686	0.159791	0.99 (0.73-1.36)	0.965109
1-methylurate	M34395	Inverse variance weighted	18	-0.0224957	0.0745096	0.98 (0.84-1.13)	0.762716
	M34395	Weighted median	18	-0.0465029	0.115875	0.95 (0.76-1.20)	0.688185
	M34395	MR Egger	18	-0.0597501	0.129555	0.94 (0.73-1.21)	0.650867
	M34395	Simple mode	18	0.0715438	0.196241	1.07 (0.73-1.58)	0.719927
	M34395	Weighted mode	18	-0.0181901	0.135017	0.98 (0.75-1.28)	0.894412
1,7-dimethylurate	M34400	Inverse variance weighted	13	-0.0143658	0.0899039	0.99 (0.83-1.18)	0.873046
	M34400	Weighted median	13	0.0563723	0.130811	1.06 (0.82-1.37)	0.666509
	M34400	MR Egger	13	-0.00151355	0.170174	1.00 (0.72-1.39)	0.993063
	M34400	Simple mode	13	0.112996	0.205095	1.12 (0.75-1.67)	0.591781
	M34400	Weighted mode	13	0.0604651	0.124135	1.06 (0.83-1.35)	0.634969
1,3,7-trimethylurate	M34404	Inverse variance weighted	10	-0.0299565	0.0463915	0.97 (0.89-1.06)	0.518453
	M34404	Weighted median	10	0.0105103	0.0548833	1.01 (0.91-1.13)	0.848132
	M34404	MR Egger	10	0.215998	0.108441	1.24 (1.00-1.54)	0.08154
	M34404	Simple mode	10	0.023947	0.0835248	1.02 (0.87-1.21)	0.780829
	M34404	Weighted mode	10	0.0274398	0.0752971	1.03 (0.89-1.19)	0.723959
isovalerylcarnitine	M34407	Inverse variance weighted	26	0.127131	0.108458	1.14 (0.92-1.40)	0.241128
	M34407	Weighted median	26	-0.0174653	0.137829	0.98 (0.75-1.29)	0.899164
	M34407	MR Egger	26	0.0475956	0.212675	1.05 (0.69-1.59)	0.824811
	M34407	Simple mode	26	-0.0601556	0.256346	0.94 (0.57-1.56)	0.81638
	M34407	Weighted mode	26	-0.0996091	0.176161	0.91 (0.64-1.28)	0.576811
stearoylcarnitine	M34409	Inverse variance weighted	6	-0.157784	0.305776	0.85 (0.47- 1.56)	0.605846
	M34409	Weighted median	6	0.0317627	0.324693	1.03 (0.55- 1.95)	0.922072
	M34409	MR Egger	6	1.81508	1.92881	6.14 (0.14-269.23)	0.399967
	M34409	Simple mode	6	-0.803387	0.622127	0.45 (0.13- 1.52)	0.253054
	M34409	Weighted mode	6	0.375291	0.462775	1.46 (0.59- 3.61)	0.454245
1-stearoylglycerophosphoethanolamine	M34416	Inverse variance weighted	14	0.228461	0.196402	1.26 (0.86-1.85)	0.244736
	M34416	Weighted median	14	0.214175	0.161633	1.24 (0.90-1.70)	0.185149
	M34416	MR Egger	14	0.52681	0.461703	1.69 (0.69-4.19)	0.276124
	M34416	Simple mode	14	0.133438	0.228727	1.14 (0.73-1.79)	0.569611
	M34416	Weighted mode	14	0.209331	0.173153	1.23 (0.88-1.73)	0.248216
1-linoleoylglycerophosphocholine	M34419	Inverse variance weighted	15	-0.246219	0.184645	0.78 (0.54-1.12)	0.182375
	M34419	Weighted median	15	-0.120951	0.257685	0.89 (0.53-1.47)	0.6388
	M34419	MR Egger	15	0.0515312	0.445509	1.05 (0.44-2.52)	0.909683
	M34419	Simple mode	15	0.00195928	0.389377	1.00 (0.47-2.15)	0.996056
	M34419	Weighted mode	15	-0.0317984	0.314649	0.97 (0.52-1.79)	0.920936
bradykinin, des-arg(9)	M34420	Inverse variance weighted	25	-0.0480745	0.0290508	0.95 (0.90-1.01)	0.0979567
	M34420	Weighted median	25	-0.0820741	0.0424717	0.92 (0.85-1.00)	0.0533052
	M34420	MR Egger	25	-0.0967273	0.0650488	0.91 (0.80-1.03)	0.150598
	M34420	Simple mode	25	-0.071966	0.0699006	0.93 (0.81-1.07)	0.313487
	M34420	Weighted mode	25	-0.0909366	0.0444325	0.91 (0.84-1.00)	0.051798
X-12771	M34441	Inverse variance weighted	17	-0.0578983	0.0790812	0.94 (0.81-1.10)	0.464084
	M34441	Weighted median	17	-0.103757	0.110943	0.90 (0.73-1.12)	0.349672
	M34441	MR Egger	17	0.0557456	0.205213	1.06 (0.71-1.58)	0.789596
	M34441	Simple mode	17	-0.174892	0.185987	0.84 (0.58-1.21)	0.361023
	M34441	Weighted mode	17	-0.141863	0.154395	0.87 (0.64-1.17)	0.371828
X-12776	M34453	Inverse variance weighted	3	-1.52432	0.559208	0.22 (0.07-0.65)	0.00641346
	M34453	Weighted median	3	-1.47491	0.709092	0.23 (0.06-0.92)	0.0375251
	M34453	MR Egger	3	-2.08019	0.894352	0.12 (0.02-0.72)	0.258497
	M34453	Simple mode	3	-0.993473	0.929165	0.37 (0.06-2.29)	0.396918
	M34453	Weighted mode	3	-1.3366	0.747457	0.26 (0.06-1.14)	0.215647
gamma-glutamylisoleucine*	M34456	Inverse variance weighted	26	0.0614652	0.12258	1.06 (0.84-1.35)	0.616068
	M34456	Weighted median	26	0.028968	0.179544	1.03 (0.72-1.46)	0.871824
	M34456	MR Egger	26	0.0125001	0.297196	1.01 (0.57-1.81)	0.966799
	M34456	Simple mode	26	-0.241808	0.282848	0.79 (0.45-1.37)	0.400723
	M34456	Weighted mode	26	-0.078312	0.20898	0.92 (0.61-1.39)	0.711019
X-12786	M34469	Inverse variance weighted	11	-0.219271	0.14465	0.80 (0.60-1.07)	0.12955
	M34469	Weighted median	11	-0.209734	0.159515	0.81 (0.59-1.11)	0.188568
	M34469	MR Egger	11	-0.193701	0.278761	0.82 (0.48-1.42)	0.504683
	M34469	Simple mode	11	-0.117957	0.258883	0.89 (0.54-1.48)	0.658385
	M34469	Weighted mode	11	-0.203555	0.180893	0.82 (0.57-1.16)	0.286753
X-12798	M34481	Inverse variance weighted	25	-0.0308557	0.0915489	0.97 (0.81-1.16)	0.736086
	M34481	Weighted median	25	0.0649753	0.0794915	1.07 (0.91-1.25)	0.413707
	M34481	MR Egger	25	-0.0100128	0.151334	0.99 (0.74-1.33)	0.947819
	M34481	Simple mode	25	0.0904318	0.181788	1.09 (0.77-1.56)	0.623394
	M34481	Weighted mode	25	0.0763541	0.0770976	1.08 (0.93-1.26)	0.331881
X-12816	M34499	Inverse variance weighted	7	0.074537	0.0912389	1.08 (0.90-1.29)	0.413961
	M34499	Weighted median	7	0.0692175	0.0925718	1.07 (0.89-1.28)	0.454631
	M34499	MR Egger	7	-0.0227948	0.138982	0.98 (0.74-1.28)	0.876145
	M34499	Simple mode	7	0.327562	0.172269	1.39 (0.99-1.94)	0.105955
	M34499	Weighted mode	7	0.0705966	0.102984	1.07 (0.88-1.31)	0.518617
X-12830	M34513	Inverse variance weighted	12	0.0843576	0.071484	1.09 (0.95-1.25)	0.237964
	M34513	Weighted median	12	0.11426	0.0952102	1.12 (0.93-1.35)	0.230107
	M34513	MR Egger	12	0.129984	0.142324	1.14 (0.86-1.51)	0.382578
	M34513	Simple mode	12	0.0979292	0.135084	1.10 (0.85-1.44)	0.483619
	M34513	Weighted mode	12	0.116236	0.104413	1.12 (0.92-1.38)	0.289344
X-12833	M34516	Inverse variance weighted	19	0.0211484	0.0170947	1.02 (0.99-1.06)	0.216038
	M34516	Weighted median	19	0.0315672	0.0227511	1.03 (0.99-1.08)	0.16529
	M34516	MR Egger	19	0.0168286	0.0328115	1.02 (0.95-1.08)	0.614631
	M34516	Simple mode	19	0.0298252	0.0387497	1.03 (0.95-1.11)	0.451468
	M34516	Weighted mode	19	0.032778	0.0325543	1.03 (0.97-1.10)	0.327341
X-12844	M34527	Inverse variance weighted	16	-0.240379	0.149582	0.79 (0.59-1.05)	0.108053
	M34527	Weighted median	16	-0.282952	0.213585	0.75 (0.50-1.15)	0.185247
	M34527	MR Egger	16	0.0500591	0.494992	1.05 (0.40-2.77)	0.92088
	M34527	Simple mode	16	-0.244436	0.439372	0.78 (0.33-1.85)	0.586189
	M34527	Weighted mode	16	-0.304811	0.396791	0.74 (0.34-1.60)	0.454299
X-12847	M34530	Inverse variance weighted	9	0.0175702	0.0807473	1.02 (0.87-1.19)	0.827745
	M34530	Weighted median	9	-0.0606792	0.0856561	0.94 (0.80-1.11)	0.478694
	M34530	MR Egger	9	-0.0394427	0.117641	0.96 (0.76-1.21)	0.747237
	M34530	Simple mode	9	-0.149241	0.159245	0.86 (0.63-1.18)	0.376093
	M34530	Weighted mode	9	-0.0774068	0.0773772	0.93 (0.80-1.08)	0.346419
X-12850	M34533	Inverse variance weighted	17	0.0422813	0.0737785	1.04 (0.90-1.21)	0.566587
	M34533	Weighted median	17	0.122187	0.0985119	1.13 (0.93-1.37)	0.214855
	M34533	MR Egger	17	0.0191346	0.145363	1.02 (0.77-1.36)	0.897024
	M34533	Simple mode	17	-0.0897413	0.157502	0.91 (0.67-1.24)	0.57674
	M34533	Weighted mode	17	0.0683924	0.126171	1.07 (0.84-1.37)	0.595246
laurylcarnitine	M34534	Inverse variance weighted	13	0.290944	0.108677	1.34 (1.08-1.66)	0.00742516
	M34534	Weighted median	13	0.210489	0.149588	1.23 (0.92-1.65)	0.15939
	M34534	MR Egger	13	0.135686	0.29488	1.15 (0.64-2.04)	0.654379
	M34534	Simple mode	13	0.102492	0.22999	1.11 (0.71-1.74)	0.663793
	M34534	Weighted mode	13	0.151343	0.214598	1.16 (0.76-1.77)	0.494124
X-12851	M34535	Inverse variance weighted	8	-0.0131431	0.0189628	0.99 (0.95-1.02)	0.488245
	M34535	Weighted median	8	-0.0097372	0.0217384	0.99 (0.95-1.03)	0.654206
	M34535	MR Egger	8	-0.00903944	0.0244227	0.99 (0.94-1.04)	0.724004
	M34535	Simple mode	8	-0.0987432	0.0644509	0.91 (0.80-1.03)	0.169367
	M34535	Weighted mode	8	-0.00832256	0.0203484	0.99 (0.95-1.03)	0.694762
X-12855	M34539	Inverse variance weighted	20	0.0834766	0.0851847	1.09 (0.92-1.28)	0.327112
	M34539	Weighted median	20	-0.0108974	0.129131	0.99 (0.77-1.27)	0.932746
	M34539	MR Egger	20	-0.0388034	0.16901	0.96 (0.69-1.34)	0.820997
	M34539	Simple mode	20	0.037248	0.22552	1.04 (0.67-1.61)	0.870559
	M34539	Weighted mode	20	-0.0247724	0.140151	0.98 (0.74-1.28)	0.861572
X-12990--docosapentaenoic acid (n6-DPA)	M34674	Inverse variance weighted	13	0.0901422	0.101199	1.09 (0.90-1.33)	0.373066
	M34674	Weighted median	13	0.19875	0.128648	1.22 (0.95-1.57)	0.122366
	M34674	MR Egger	13	0.0908649	0.254191	1.10 (0.67-1.80)	0.727506
	M34674	Simple mode	13	0.351098	0.214526	1.42 (0.93-2.16)	0.127648
	M34674	Weighted mode	13	0.303706	0.163384	1.35 (0.98-1.87)	0.0877373
isovalerate	M34732	Inverse variance weighted	4	0.00895763	0.30569	1.01 (0.55-1.84000e+00)	0.976623
	M34732	Weighted median	4	0.0229643	0.382421	1.02 (0.48-2.17000e+00)	0.952116
	M34732	MR Egger	4	15.4489	11.3294	5121223.86 (0.00-2.25512e+16)	0.30589
	M34732	Simple mode	4	0.119866	0.550227	1.13 (0.38-3.31000e+00)	0.841524
	M34732	Weighted mode	4	0.0459297	0.498379	1.05 (0.39-2.78000e+00)	0.932382
X-13069	M34761	Inverse variance weighted	19	-0.030377	0.129113	0.97 (0.75-1.25)	0.813995
	M34761	Weighted median	19	-0.125061	0.156257	0.88 (0.65-1.20)	0.423505
	M34761	MR Egger	19	-0.0200568	0.449121	0.98 (0.41-2.36)	0.9649
	M34761	Simple mode	19	-0.138586	0.278579	0.87 (0.50-1.50)	0.624877
	M34761	Weighted mode	19	-0.177869	0.268844	0.84 (0.49-1.42)	0.516604
X-13183--stearamide	M34878	Inverse variance weighted	11	0.0101067	0.0928453	1.01 (0.84-1.21)	0.913317
	M34878	Weighted median	11	-0.000966559	0.124338	1.00 (0.78-1.27)	0.993798
	M34878	MR Egger	11	-0.10365	0.199685	0.90 (0.61-1.33)	0.616236
[truncated: 432 more rows]

## Sheet: Supplementary Table S3
Supplementary Table S3 | Horizonal pleiotropy tests by the intercept of MR-Egger regression and MR-PRESSO methods for 15 known metabolites.
ID	Metabolite	nSNP	MR-Egger intercept	MR-PRESSO global test P
M01110	arachidonate (20:4n6)	24	-0.00550396	0.234
M01114	deoxycholate	15	0.00413683	0.947
M01123	inosine	13	-0.0033313	0.585
M01564	citrate	48	-0.00452358	0.883
M15488	acetylphosphate	17	-0.00296005	0.447
M15500	carnitine	221	0.00064798	0.454
M15990	glycerophosphorylcholine (GPC)	18	0.0036744	0.276
M32379	scyllo-inositol	13	0.000901088	0.906
M33084	ADSGEGDFXAEGGGVR*	8	-0.00072907	0.828
M33972	10-nonadecenoate (19:1n9)	7	-0.0119077	0.446
M34534	laurylcarnitine	13	0.00465275	0.545
M35127	pro-hydroxy-pro	20	0.00408293	0.632
M35669	tetradecanedioate	25	0.00479483	0.105
M35678	hexadecanedioate	27	0.00226647	0.312
M36131	X-14205--alpha-glutamyltyrosine	16	-0.00265119	0.664

## Sheet: Supplementary Table S4
Supplementary Table S4 | Results from compound name mapping.
Metabolite	Query	Match	HMDB	PubChen	KEGG	Comment
arachidonate (20:4n6)	HMDB0001043	Arachidonic acid	HMDB0001043	444899	C00219	1
deoxycholate	HMDB0000626	Deoxycholic acid	HMDB0000626	222528	C04483	1
inosine	HMDB0000195	Inosine	HMDB0000195	6021	C00294	1
citrate	HMDB0000094	Citric acid	HMDB0000094	311	C00158	1
acetylphosphate	HMDB0001494	Acetylphosphate	HMDB0001494	186	C00227	1
carnitine	HMDB0000062	L-Carnitine	HMDB0000062	2724480	C00318	1
glycerophosphorylcholine (GPC)	HMDB0000086	Glycerophosphocholine	HMDB0000086	71920	C00670	1
scyllo-inositol	HMDB0006088	scyllo-Inositol	HMDB0006088	892	C06153	1
ADSGEGDFXAEGGGVR*	NA	NA	NA	NA	NA	0
10-nonadecenoate (19:1n9)	HMDB0013622	Nonadeca-10(Z)-enoic acid	HMDB0013622	5312513	C00174	1
laurylcarnitine	HMDB0002250	Dodecanoylcarnitine	HMDB0002250	168381	NA	1
pro-hydroxy-pro	NA	NA	NA	NA	NA	0
tetradecanedioate	HMDB0000872	Tetradecanedioic acid	HMDB0000872	13185	NA	1
hexadecanedioate	HMDB0000672	Hexadecanedioic acid	HMDB0000672	10459	C19615	1
X-14205--alpha-glutamyltyrosine	HMDB0028831	Glutamyltyrosine	HMDB0028831	515717	NA	1

## Sheet: Supplementary Table S5
Supplementary Table S5 | Results from pathway analysis of CHD-related metabolites.
Pathway name	Total	Expected	Hits	Raw p	-LOG(p)	Holm adjust	FDR	Involved Metabolites	Data-base						Impact
Ether lipid metabolism	20	0.064516	1	0.062952	1.201	1	1	sn-Glycero-3-phosphocholine	KEGG						0
Citrate cycle (TCA cycle)	20	0.064516	1	0.062952	1.201	1	1	Citrate	KEGG SMP						0.09038
Pyruvate metabolism	22	0.070968	1	0.069068	1.1607	1	1	Acetyl phosphate	KEGG SMP						0
Alanine, aspartate and glutamate metabolism	28	0.090323	1	0.087226	1.0594	1	1	Citrate	KEGG SMP SMP SMP						0
Glyoxylate and dicarboxylate metabolism	32	0.10323	1	0.099173	1.0036	1	1	Citrate	KEGG						0.03175
Biosynthesis of unsaturated fatty acids	36	0.11613	1	0.111	0.9547	1	1	Arachidonate	KEGG						0
Glycerophospholipid metabolism	36	0.11613	1	0.111	0.9547	1	1	sn-Glycero-3-phosphocholine	KEGG						0.04814
Arachidonic acid metabolism	36	0.11613	1	0.111	0.9547	1	1	Arachidonate	KEGG SMP						0.3135
Purine metabolism	65	0.20968	1	0.19304	0.71435	1	1	Inosine	KEGG SMP						0.00234
Note. KEGG, kyoto encyclopedia of genes and genomes;SMPDB, small molecule pathway database.

## Sheet: Supplementary Table S6
Supplementary Table S6 | Results from enrichment analysis of CHD-related metabolites.
Metabolite Set	total	expected	hits	Raw p	Holm p	FDR	Involved Metabolites	Data-base
Beta Oxidation of Very Long Chain Fatty Acids	17	0.116	1	0.111	1	1	L-Carnitine	SMPDB
Alpha Linolenic Acid and Linoleic Acid Metabolism	19	0.13	1	0.123	1	1	Arachidonic acid	SMPDB KEGG KEGG
Carnitine Synthesis	22	0.15	1	0.141	1	1	L-Carnitine	SMPDB
Transfer of Acetyl Groups into Mitochondria	22	0.15	1	0.141	1	1	Citric acid	SMPDB
Oxidation of Branched Chain Fatty Acids	26	0.178	1	0.165	1	1	L-Carnitine	SMPDB
Mitochondrial Beta-Oxidation of Short Chain Saturated Fatty Acids	27	0.185	1	0.171	1	1	L-Carnitine	SMPDB
Mitochondrial Beta-Oxidation of Long Chain Saturated Fatty Acids	28	0.191	1	0.177	1	1	L-Carnitine	SMPDB
Citric Acid Cycle	32	0.219	1	0.2	1	1	Citric acid	SMPDB KEGG
Retinol Metabolism	37	0.253	1	0.228	1	1	Glycerophosphocholine	SMPDB KEGG
Fatty acid Metabolism	43	0.294	1	0.26	1	1	L-Carnitine	SMPDB KEGG KEGG
Pyruvate Metabolism	48	0.328	1	0.286	1	1	Acetylphosphate	SMPDB KEGG
Warburg Effect	58	0.396	1	0.336	1	1	Citric acid	SMPDB
Bile Acid Biosynthesis	65	0.444	1	0.369	1	1	Deoxycholic acid	SMPDB KEGG
Arachidonic Acid Metabolism	69	0.472	1	0.387	1	1	Arachidonic acid	SMPDB KEGG
Purine Metabolism	74	0.506	1	0.409	1	1	Inosine	SMPDB KEGG
Citrate cycle (TCA cycle)	20	0.0781	1	0.0757	1	1	Citric acid	KEGG
Ether lipid metabolism	20	0.0781	1	0.0757	1	1	Glycerophosphocholine	KEGG
Pyruvate metabolism	22	0.0859	1	0.083	1	1	Acetylphosphate	KEGG
Lysine degradation	25	0.0977	1	0.0939	1	1	L-Carnitine	KEGG
Alanine, aspartate and glutamate metabolism	28	0.109	1	0.105	1	1	Citric acid	KEGG
Glyoxylate and dicarboxylate metabolism	32	0.125	1	0.119	1	1	Citric acid	KEGG
Glycerophospholipid metabolism	36	0.141	1	0.133	1	1	Glycerophosphocholine	KEGG
Arachidonic acid metabolism	36	0.141	1	0.133	1	1	Arachidonic acid	KEGG
Biosynthesis of unsaturated fatty acids	36	0.141	1	0.133	1	1	Arachidonic acid	KEGG
Purine metabolism	65	0.254	1	0.229	1	1	Inosine	KEGG
Note. KEGG, kyoto encyclopedia of genes and genomes;SMPDB, small molecule pathway database.
